# Supplementary material for: Using paired serology and surveillance data to quantify dengue transmission and control during a large outbreak in Fiji
Source: eLife. 2018 Aug 14;7:e34848. doi: 10.7554/eLife.34848 (PMC6092126; doi:10.7554/eLife.34848)
Supplement: Supplementary file 3. [file elife-34848-supp3.xlsx]

## Sheet: Notes
Data to accompany: Kucharski AJ et al. Using paired serology and surveillance data to quantify dengue transmission and control during a large outbreak in Fiji. 2018
Guide to surveillance data:
Surveillance.positive	Cases reactive for DENV NS1 and/or anti-DENV IgM
Surveillance.tested	Cases tested for DENV NS1 and/or anti-DENV IgM
Surveillance.DLI	Cases with DLI but not tested for DENV NS1 and/or anti-DENV IgM
Guide to serological data:
Participant_ID	Unique participant number
ELISA_2013	ELISA value in 2013
ELISA_2015	ELISA value in 2015
ELISA_positive_2013	ELISA value in 2013 >= 11
ELISA_positive_2015	ELISA value in 2015 >= 11
ELISA_seroconvert	ELISA value in 2013 <=9 and value in 2015 >=11
ELISA_difference	ELISA value in 2015 minus value in 2013
AGE_GROUP	Age group, in 5 year bands
SEX	Sex. 1=male, 2=female
FEVER_2YR	Have you had a fever in the last 2 years? 1=yes 0=no, -1=don’t know, -2=refused
DOC_2YR	Have you visited a doctor with a fever in the last 2 years? 1=yes 0=no, -1=don’t know, -2=refused
Household_dengue	Have any household members visited a doctor with a fever in the last 2 years? 1=yes 0=no, -1=don’t know, -2=refused
Present_mosquitoes	Presence or absence at the house of mosquitoes. 1=yes 0=no, -1=could not find out.
Present_tires	Presence or absence at the house of used car tires. 1=yes 0=no, -1=could not find out.
Present_water	Presence or absence at the house of open water containers (e.g. vase, bucket, oil drum) 1=yes 0=no, -1=could not find out.
Present_AC	Presence or absence at the house of air conditioning 1=yes 0=no, -1=could not find out.
Present_block_drains	Presence or absence at the house of blocked ditches/drains 1=yes 0=no, -1=could not find out.
GEOG	Geographic setting. 1= urban, 2= periurban, 3= rural
ETHNIC	Ethnicity. 1=iTaukei, 2=non-iTaukei
DENV1	MIA value to DENV-1 in 2013
DENV2	MIA value to DENV-2 in 2013
DENV3	MIA value to DENV-3 in 2013
DENV4	MIA value to DENV-3 in 2013
DENV1P	MIA seropositive to DENV-1 in 2013
DENV2P	MIA seropositive to DENV-2 in 2013
DENV3P	MIA seropositive to DENV-3 in 2013
DENV4P	MIA seropositive to DENV-3 in 2013
DENV1B	MIA value to DENV-1 in 2015
DENV2B	MIA value to DENV-2 in 2015
DENV3B	MIA value to DENV-3 in 2015
DENV4B	MIA value to DENV-3 in 2015
DENV1BP	MIA seropositive to DENV-1 in 2015
DENV2BP	MIA seropositive to DENV-2 in 2015
DENV3BP	MIA seropositive to DENV-3 in 2015
DENV4BP	MIA seropositive to DENV-3 in 2015
D1s13	NT titre to DENV-1 in 2013
D2s13	NT titre to DENV-2 in 2013
D3s13	NT titre to DENV-3 in 2013
D4s13	NT titre to DENV-4 in 2013
D1s15	NT titre to DENV-1 in 2015
D2s15	NT titre to DENV-2 in 2015
D3s15	NT titre to DENV-3 in 2015
D4s15	NT titre to DENV-4 in 2015
MIA cutoffs for seropositivity:
DENV-1	1727
DENV-2	1408
DENV-3	1650
DENV-4	2492
Climate data:
Climate.daily	Daily min and max air temperature in Suva
	Source: Fiji Meteorological Service. Daily temperature data supplied by Fiji Meteorological Service. http://www.met.gov.fj
Climate.monthly	Monthly average rainfall and temperature in Central Division
	Source: The World Bank. Climate Change Knowledge Portal. http://sd.webx.worldbank.org/climateportal/indexcfm

## Sheet: Surveillance.positive
date	Central	Western	North	East
2013-11-04	0	0	0	0
2013-11-11	1	0	0	0
2013-11-18	1	0	0	0
2013-11-25	7	0	0	0
2013-12-02	11	0	0	0
2013-12-09	9	3	7	0
2013-12-16	42	17	0	0
2013-12-23	66	18	0	0
2013-12-30	105	29	3	0
2014-01-06	221	31	4	0
2014-01-13	190	19	12	0
2014-01-20	381	52	50	0
2014-01-27	311	50	13	0
2014-02-03	351	66	31	0
2014-02-10	256	73	17	0
2014-02-17	394	38	8	0
2014-02-24	452	50	28	0
2014-03-03	357	60	37	0
2014-03-10	177	121	25	0
2014-03-17	113	48	7	0
2014-03-24	71	3	3	3
2014-03-31	19	2	0	0
2014-04-07	31	21	0	0
2014-04-14	25	17	0	0
2014-04-21	19	10	0	0
2014-04-28	11	3	0	0
2014-05-05	0	12	18	0
2014-05-12	2	7	0	0
2014-05-19	2	9	3	0
2014-05-26	0	8	21	0
2014-06-02	1	1	15	0
2014-06-09	4	1	0	0
2014-06-16	1	7	0	0
2014-06-23	1	4	0	0
2014-06-30	0	0	0	0
2014-07-07	1	7	0	0
2014-07-14	0	10	0	0
2014-07-21	0	27	0	0
2014-07-28	0	6	0	0
2014-08-04	0	5	0	0
2014-08-11	0	5	0	0
2014-08-18	0	0	0	0
2014-08-25	0	1	0	0
2014-09-01	0	2	0	0

## Sheet: Surveillance.tested
date	Central	Western	North	East
2013-11-04	2	0	0	0
2013-11-11	20	0	0	0
2013-11-18	9	0	0	0
2013-11-25	33	1	0	0
2013-12-02	24	7	0	0
2013-12-09	39	8	7	0
2013-12-16	102	52	0	0
2013-12-23	208	89	0	0
2013-12-30	289	148	3	0
2014-01-06	506	122	7	0
2014-01-13	470	69	72	0
2014-01-20	828	155	162	0
2014-01-27	697	125	17	0
2014-02-03	763	174	99	3
2014-02-10	641	268	57	1
2014-02-17	942	185	8	2
2014-02-24	1018	173	39	1
2014-03-03	714	165	176	1
2014-03-10	360	466	70	0
2014-03-17	271	235	9	0
2014-03-24	264	10	3	5
2014-03-31	69	4	0	0
2014-04-07	130	54	0	1
2014-04-14	86	40	0	0
2014-04-21	73	27	0	0
2014-04-28	62	23	0	1
2014-05-05	8	85	35	1
2014-05-12	2	45	1	0
2014-05-19	5	25	4	0
2014-05-26	3	14	26	0
2014-06-02	15	1	15	0
2014-06-09	17	30	0	0
2014-06-16	18	34	0	0
2014-06-23	39	48	0	0
2014-06-30	6	11	0	0
2014-07-07	1	48	0	0
2014-07-14	0	47	0	0
2014-07-21	0	105	0	0
2014-07-28	0	20	0	0
2014-08-04	0	21	0	0
2014-08-11	0	32	0	0
2014-08-18	0	2	0	0
2014-08-25	0	9	0	0
2014-09-01	0	18	0	0

## Sheet: Surveillance.DLI
date	Central	Western	North	East
2013-11-04	0	0	0	0
2013-11-11	0	0	0	0
2013-11-18	0	0	0	0
2013-11-25	1	0	0	0
2013-12-02	2	0	0	0
2013-12-09	7	0	0	0
2013-12-16	96	0	0	0
2013-12-23	429	3	0	0
2013-12-30	201	0	1	0
2014-01-06	52	4	17	2
2014-01-13	0	0	37	2
2014-01-20	3	0	82	3
2014-01-27	2	0	11	7
2014-02-03	2	0	72	26
2014-02-10	223	156	29	33
2014-02-17	228	263	50	42
2014-02-24	314	545	37	54
2014-03-03	185	409	82	39
2014-03-10	349	548	37	38
2014-03-17	668	958	31	24
2014-03-24	304	312	67	2
2014-03-31	13	359	45	1
2014-04-07	62	604	104	0
2014-04-14	175	796	95	18
2014-04-21	77	201	53	6
2014-04-28	178	667	231	27
2014-05-05	45	350	33	14
2014-05-12	15	117	22	0
2014-05-19	25	225	14	0
2014-05-26	7	161	15	0
2014-06-02	4	188	11	0
2014-06-09	1	216	13	0
2014-06-16	9	167	20	0
2014-06-23	2	163	26	0
2014-06-30	0	72	3	0
2014-07-07	0	0	0	0
2014-07-14	0	0	0	0
2014-07-21	0	0	0	0
2014-07-28	0	0	0	0
2014-08-04	0	0	0	0
2014-08-11	0	0	0	0
2014-08-18	0	0	0	0
2014-08-25	0	0	0	0
2014-09-01	0	0	0	0

## Sheet: Serology
Participant_ID	ELISA_2013	ELISA_2015	ELISA_positive_2013	ELISA_positive_2015	ELISA_seroconvert	ELISA_difference	AGE_GROUP	SEX	FEVER_2YR	DOC_2YR	Household_dengue	Present_mosquitoes	Present_tires	Present_water	Present_AC	Present_block_drains	GEOG	ETHNIC	DENV1	DENV2	DENV3	DENV4	DENV1P	DENV2P	DENV3P	DENV4P	DENV1B	DENV2B	DENV3B	DENV4B	DENV1BP	DENV2BP	DENV3BP	DENV4BP	D1s13	D2s13	D3s13	D4s13	D1s15	D2s15	D3s15	D4s15
1	7	11	0	1	1	4	25_29	1	0	0	0	0	0	0	0	1	1	1	7499.5	262	990.5	823	1	0	0	0	7779	254	1348	1173	1	0	0	0	NA	NA	NA	NA	NA	NA	NA	NA
2	10	8	0	0	0	-2	30_34	0	0	0	0	1	1	1	0	1	1	1	2083	66	209	215	1	0	0	0	1961	72	207	208	1	0	0	0	NA	NA	NA	NA	NA	NA	NA	NA
3	13	13	1	1	0	0	30_34	0	0	0	0	1	1	1	0	1	1	1	19315	172	391	1313.5	1	0	0	0	19288.5	527.5	1751.5	3103.5	1	0	1	1	40	0	0	0	80	0	20	0
4	12	13	1	1	0	1	35_39	0	0	0	1	1	0	1	0	1	1	1	8754.5	537.5	3573	2678	1	0	1	1	8248	653.5	3150	2803.5	1	0	1	1	NA	NA	NA	NA	NA	NA	NA	NA
5	11	11	1	1	0	0	45_49	1	0	0	0	1	1	1	0	1	1	2	10597	1058.5	3114	4326	1	0	1	1	9460	1086.5	2635.5	3877	1	0	1	1	NA	NA	NA	NA	NA	NA	NA	NA
6	12	12	1	1	0	0	50_54	1	0	0	0	1	1	1	0	1	1	1	14756	497.5	3422.5	2319	1	0	1	0	19174.5	678	4142	2996	1	0	1	1	160	20	40	10	320	20	80	20
7	13	15	1	1	0	2	60_64	1	0	0	0	1	0	1	0	1	1	2	10647	2020	3368	4421	1	1	1	1	9022.5	2419.5	2519.5	3746.5	1	1	1	1	NA	NA	NA	NA	NA	NA	NA	NA
8	14	12	1	1	0	-2	20_24	0	1	1	0	1	1	1	0	1	1	2	18390	614.5	6055.5	2642	1	0	1	1	11369	289	1706.5	928.5	1	0	1	0	320	10	80	0	320	40	160	0
9	8	13	0	1	1	5	45_49	0	1	1	0	1	1	1	0	1	1	2	4657	158.5	1525	1014	1	0	0	0	13821.5	581.5	4745	2829	1	0	1	1	20	10	40	0	320	160	160	10
10	8	14	0	1	1	6	35_39	0	0	0	0	1	1	1	0	1	1	1	22880	693	3827	4773.5	1	0	1	1	27854	1334	6769	7950	1	0	1	1	NA	NA	NA	NA	NA	NA	NA	NA
11	12	12	1	1	0	0	40_44	0	0	0	0	1	0	1	0	1	1	1	3240	-2904	-928	-1268.5	1	0	0	0	3071.5	-2158	-327	-375	1	0	0	0	NA	NA	NA	NA	NA	NA	NA	NA
12	14	15	1	1	0	1	55_59	1	1	1	0	1	1	1	0	1	1	2	11596	760	1579	1147.5	1	0	0	0	28665	605	2197	1601	1	0	1	0	160	20	40	10	320	80	80	80
13	11	15	1	1	0	4	20_24	1	0	0	0	1	1	1	0	1	1	1	2004	7602.5	59	1338.5	1	1	0	0	9221	8924	3069	3999	1	1	1	1	NA	NA	NA	NA	NA	NA	NA	NA
14	10	16	0	1	0	6	35_39	0	0	0	0	1	1	1	0	1	1	1	3459.5	343	1683.5	1636.5	1	0	1	0	31189	5598.5	18232	20454.5	1	1	1	1	NA	NA	NA	NA	NA	NA	NA	NA
15	1	16	0	1	1	15	5_9	0	0	0	0	1	1	1	0	1	1	1	17	55	3	59	0	0	0	0	3810	369.5	6109.5	411.5	1	0	1	0	NA	NA	NA	NA	NA	NA	NA	NA
16	1	14	0	1	1	13	10_14	0	1	1	0	1	1	1	0	1	1	1	4	25	-5	20.5	0	0	0	0	12505	396	8500.5	353	1	0	1	0	NA	NA	NA	NA	NA	NA	NA	NA
17	11	14	1	1	0	3	20_24	0	0	0	1	1	1	1	0	1	1	1	1183	133	125	1740	0	0	0	0	10214	500.5	2353.5	5495	1	0	1	1	20	0	0	10	160	20	80	20
18	12	16	1	1	0	4	35_39	1	0	0	0	1	1	1	0	1	1	2	1948	101	1141	120	1	0	0	0	9325	410	4581	511.5	1	0	1	0	NA	NA	NA	NA	NA	NA	NA	NA
19	10	11	0	1	0	1	65_69	0	1	1	1	1	1	1	0	1	1	2	14305	1203	3757.5	5370.5	1	0	1	1	13956	1697	4071.5	5781	1	1	1	1	20	20	20	10	160	80	160	0
20	10	13	0	1	0	3	60_64	0	0	0	0	1	1	1	0	1	1	2	608	86	37	1009	0	0	0	0	17515	331	850	4619	1	0	0	1	NA	NA	NA	NA	NA	NA	NA	NA
21	10	11	0	1	0	1	15_19	1	0	0	0	0	0	0	0	0	1	2	33466	352	7464	1413	1	0	1	0	32714	435.5	6039	1261	1	0	1	0	NA	NA	NA	NA	NA	NA	NA	NA
22	9	10	0	0	0	1	15_19	0	0	0	0	0	0	0	0	0	1	2	15957.5	495	1465	1163.5	1	0	0	0	21909	780	2281	1887.5	1	0	1	0	160	0	0	0	80	0	0	0
23	7	7	0	0	0	0	20_24	1	1	1	0	0	0	0	0	0	1	2	14046	127	2109	401	1	0	1	0	12172.5	121.5	1367	304.5	1	0	0	0	NA	NA	NA	NA	NA	NA	NA	NA
24	13	16	1	1	0	3	35_39	1	0	0	0	1	0	0	0	0	1	2	1291	74	3075	429	0	0	1	0	4941	144	3121.5	578.5	1	0	1	0	10	0	40	20	40	10	40	40
25	3	3	0	0	0	0	5_9	1	0	0	0	1	0	0	1	1	2	1	270	495	-16	254	0	0	0	0	166.5	45	173	534.5	0	0	0	0	NA	NA	NA	NA	NA	NA	NA	NA
26	6	9	0	0	0	3	10_14	0	0	0	0	1	0	1	1	1	2	2	5531	53	228	137	1	0	0	0	8913	186	1752.5	1105	1	0	1	0	NA	NA	NA	NA	NA	NA	NA	NA
27	3	9	0	0	0	6	10_14	0	0	0	0	1	0	0	1	1	2	1	-45	24	110	2541.5	0	0	0	1	1602.5	104	1148	950	0	0	0	0	NA	NA	NA	NA	NA	NA	NA	NA
28	1	6	0	0	0	5	10_14	0	0	0	0	0	0	0	0	0	2	1	-10	43	-27	-5	0	0	0	0	1109	46	5087.5	20	0	0	1	0	NA	NA	NA	NA	NA	NA	NA	NA
29	7	11	0	1	1	4	10_14	0	0	0	0	1	0	1	1	1	2	1	2567	80	241	123	1	0	0	0	9323	530	2316	1483.5	1	0	1	0	NA	NA	NA	NA	NA	NA	NA	NA
30	13	16	1	1	0	3	10_14	1	0	0	0	1	0	1	1	1	2	1	12177	182	583	969	1	0	0	0	11005	213.5	807	859.5	1	0	0	0	NA	NA	NA	NA	NA	NA	NA	NA
31	1	9	0	0	0	8	15_19	1	0	0	0	1	1	0	1	1	2	1	83	89	3	17	0	0	0	0	4487	331	7751.5	170	1	0	1	0	NA	NA	NA	NA	NA	NA	NA	NA
32	13	13	1	1	0	0	20_24	1	0	0	0	0	0	0	0	0	2	2	10225	419	1770	1310	1	0	1	0	13677	271.5	1656	1196.5	1	0	1	0	160	20	10	10	160	0	10	10
33	14	13	1	1	0	-1	25_29	0	0	0	0	1	0	0	1	1	2	1	16065.5	164	2100.5	1682	1	0	1	0	8333	402	1418	996	1	0	0	0	NA	NA	NA	NA	NA	NA	NA	NA
34	7	20	0	1	1	13	55_59	0	0	0	0	1	0	0	1	1	2	1	5069	1536.5	737.5	1476.5	1	1	0	0	4328	166.5	1050	1109.5	1	0	0	0	NA	NA	NA	NA	NA	NA	NA	NA
35	11	11	1	1	0	0	55_59	0	0	0	0	1	0	0	1	0	2	1	2079	468.5	185	489.5	1	0	0	0	3566.5	1396.5	618	983	1	0	0	0	NA	NA	NA	NA	NA	NA	NA	NA
36	16	12	1	1	0	-4	10_14	1	0	0	0	1	0	1	1	0	2	1	18400	731	6193.5	15053	1	0	1	1	3782	73	3612	1995	1	0	1	0	NA	NA	NA	NA	NA	NA	NA	NA
37	16	16	1	1	0	0	20_24	0	0	0	0	1	1	1	0	0	2	1	20186	5107.5	7713.5	13246	1	1	1	1	29744	7600	12657	17979	1	1	1	1	40	160	40	40	80	640	80	80
38	16	16	1	1	0	0	25_29	0	0	0	0	1	0	0	1	0	2	1	19885.5	411	3867	3302	1	0	1	1	33269.5	746	4451.5	4104	1	0	1	1	NA	NA	NA	NA	NA	NA	NA	NA
39	11	14	1	1	0	3	25_29	1	1	0	0	1	0	0	1	0	2	1	10439.5	569	2473	3026	1	0	1	1	16221	1102	4113	5895	1	0	1	1	40	40	20	10	160	160	80	80
40	13	13	1	1	0	0	30_34	1	0	0	0	1	0	0	1	1	2	1	17889	758	2859	2681	1	0	1	1	22390	966.5	3499	3753	1	0	1	1	NA	NA	NA	NA	NA	NA	NA	NA
41	12	13	1	1	0	1	50_54	0	0	0	0	1	0	1	1	1	2	1	7133	26	1346	1640.5	1	0	0	0	11385	180	2931	3830	1	0	1	1	NA	NA	NA	NA	NA	NA	NA	NA
42	15	14	1	1	0	-1	50_54	0	1	1	1	1	1	1	0	0	2	1	34227.5	2262	18706	11512	1	1	1	1	34614.5	2247.5	18647	10811	1	1	1	1	NA	NA	NA	NA	NA	NA	NA	NA
43	15	18	1	1	0	3	65_69	0	1	0	0	1	1	0	0	0	2	1	27508.5	4355	11476.5	16066.5	1	1	1	1	37949	8310	18665	25968	1	1	1	1	80	20	80	40	640	160	320	160
44	13	12	1	1	0	-1	65_69	0	0	0	1	0	0	0	0	0	2	1	9055.5	1668	5549.5	2975.5	1	1	1	1	9859	2081	6103	3324	1	1	1	1	40	80	80	40	80	160	160	80
45	14	15	1	1	0	1	65_69	1	0	0	0	1	0	0	1	0	2	1	22030.5	806	7433	5460.5	1	0	1	1	22035.5	788.5	7443.5	5641.5	1	0	1	1	NA	NA	NA	NA	NA	NA	NA	NA
46	12	9	1	0	0	-3	5_9	0	1	1	0	1	1	1	1	1	1	1	17709	6.5	1043.5	634.5	1	0	0	0	18276.5	200	1442	1184	1	0	0	0	NA	NA	NA	NA	NA	NA	NA	NA
47	9	15	0	1	1	6	15_19	0	0	0	0	1	1	1	0	1	1	1	4732	175	676	957	1	0	0	0	15386	943	4274	6073	1	0	1	1	NA	NA	NA	NA	NA	NA	NA	NA
48	14	13	1	1	0	-1	20_24	0	1	1	0	1	1	1	0	1	1	1	6059.5	501	1252	1466.5	1	0	0	0	13698	1086.5	3922.5	4170	1	0	1	1	NA	NA	NA	NA	NA	NA	NA	NA
49	12	11	1	1	0	-1	30_34	0	0	0	0	1	1	1	0	1	1	1	4225.5	158.5	1048.5	700.5	1	0	0	0	25435.5	2143	2411	2258	1	1	1	0	NA	NA	NA	NA	NA	NA	NA	NA
50	13	12	1	1	0	-1	35_39	0	0	0	0	1	1	1	0	0	1	1	7982.5	183	1729	1280	1	0	1	0	7912.5	179	1625.5	1210.5	1	0	0	0	NA	NA	NA	NA	NA	NA	NA	NA
51	13	14	1	1	0	1	50_54	0	0	0	0	1	1	1	0	1	1	1	14956	552	5030	3337	1	0	1	1	15006	635.5	5639.5	3080.5	1	0	1	1	NA	NA	NA	NA	NA	NA	NA	NA
52	14	15	1	1	0	1	70_74	1	0	0	0	1	1	1	0	1	1	1	5254	514	1932	1854	1	0	1	0	9786	1121	4210.5	3365	1	0	1	1	NA	NA	NA	NA	NA	NA	NA	NA
53	15	14	1	1	0	-1	75_89	0	0	0	0	1	1	1	0	1	1	1	8072	6362	2696	7366.5	1	1	1	1	7429	7963	2408.5	6751	1	1	1	1	NA	NA	NA	NA	NA	NA	NA	NA
54	1	1	0	0	0	0	5_9	1	0	0	0	1	1	0	0	0	1	2	5	20	9	4	0	0	0	0	-136	75	213	189	0	0	0	0	NA	NA	NA	NA	NA	NA	NA	NA
55	1	5	0	0	0	4	5_9	1	0	0	0	1	0	1	0	0	1	1	51	626.5	-50	36	0	0	0	0	359	536.5	1290	-6	0	0	0	0	NA	NA	NA	NA	NA	NA	NA	NA
56	12	12	1	1	0	0	5_9	0	0	0	0	1	1	1	0	1	1	1	3861	-87	575	4117.5	1	0	0	1	12964.5	981.5	4397	8109	1	0	1	1	NA	NA	NA	NA	NA	NA	NA	NA
57	15	15	1	1	0	0	15_19	0	0	0	0	1	1	1	0	1	1	1	4931	155	804	8857	1	0	0	1	3668	197.5	585	7822	1	0	0	1	NA	NA	NA	NA	NA	NA	NA	NA
58	4	23	0	1	1	19	15_19	1	1	1	0	1	0	0	0	0	1	1	-147	-192.5	-194.5	1014	0	0	0	0	10568	122	8022	6000	1	0	1	1	0	0	0	10	20	10	160	80
59	15	14	1	1	0	-1	15_19	0	0	0	0	1	1	1	0	1	1	1	3840	596	936	1838	1	0	0	0	2364.5	419	578	1195.5	1	0	0	0	NA	NA	NA	NA	NA	NA	NA	NA
60	9	11	0	1	1	2	25_29	1	0	0	0	1	0	0	0	1	1	1	5458	87.5	536	656	1	0	0	0	6686	178	1165.5	1295.5	1	0	0	0	NA	NA	NA	NA	NA	NA	NA	NA
61	15	13	1	1	0	-2	25_29	0	0	0	0	1	0	1	0	0	1	1	740.5	590.5	186	508	0	0	0	0	2395.5	802	970	1252	1	0	0	0	NA	NA	NA	NA	NA	NA	NA	NA
62	16	17	1	1	0	1	30_34	0	0	0	0	1	0	0	0	0	1	2	8523.5	1741.5	713.5	2000	1	1	0	0	20304	2309	3646.5	8046	1	1	1	1	NA	NA	NA	NA	NA	NA	NA	NA
63	13	10	1	0	0	-3	35_39	1	0	0	0	1	1	1	0	1	1	1	11637	305	2065	3547.5	1	0	1	1	10112.5	242	1621	2792.5	1	0	0	1	NA	NA	NA	NA	NA	NA	NA	NA
64	13	14	1	1	0	1	40_44	1	0	0	0	1	1	1	0	1	1	1	3127	45	91	103	1	0	0	0	4184	62	157	128	1	0	0	0	NA	NA	NA	NA	NA	NA	NA	NA
65	14	12	1	1	0	-2	50_54	0	0	0	0	1	0	0	0	0	1	1	1643	100.5	-553.5	3738.5	0	0	0	1	2611.5	80.5	-91	3388	1	0	0	1	0	40	20	80	20	80	20	40
66	16	17	1	1	0	1	65_69	1	0	0	0	1	0	0	0	0	1	1	25275.5	1135.5	9484.5	9382.5	1	0	1	1	35863	1750	12564	13011	1	1	1	1	160	20	40	40	640	80	80	160
67	18	18	1	1	0	0	75_89	0	0	0	0	1	1	1	0	1	1	1	11643	700	3569	3131	1	0	1	1	18379	1134	8456	2772	1	0	1	1	NA	NA	NA	NA	NA	NA	NA	NA
68	2	4	0	0	0	2	5_9	1	0	0	0	1	1	1	0	1	1	1	109.5	-38.5	-97.5	-56.5	0	0	0	0	553	635	-21.5	66	0	0	0	0	NA	NA	NA	NA	NA	NA	NA	NA
69	4	3	0	0	0	-1	5_9	0	1	1	0	1	1	1	1	1	1	1	42	41	-49	1028	0	0	0	0	21	97	-41.5	664	0	0	0	0	NA	NA	NA	NA	NA	NA	NA	NA
70	4	4	0	0	0	0	30_34	0	0	0	0	1	0	1	0	1	1	1	515.5	201.5	1.5	3652	0	0	0	1	212	26	-29	2870	0	0	0	1	NA	NA	NA	NA	NA	NA	NA	NA
71	8	11	0	1	1	3	30_34	1	0	0	0	1	0	1	0	1	1	1	7223	147	407.5	308.5	1	0	0	0	7644	260	866	906	1	0	0	0	NA	NA	NA	NA	NA	NA	NA	NA
72	8	10	0	0	0	2	30_34	1	0	0	0	1	0	1	0	1	1	1	846	271	421	334.5	0	0	0	0	4274.5	501	2319	699	1	0	1	0	NA	NA	NA	NA	NA	NA	NA	NA
73	14	14	1	1	0	0	35_39	0	1	1	0	1	1	1	0	1	1	1	23857	1406.5	7435	8997.5	1	0	1	1	30697	1936	9787	12870	1	1	1	1	NA	NA	NA	NA	NA	NA	NA	NA
74	10	14	0	1	0	4	35_39	0	0	0	0	1	0	1	0	1	1	2	20271	662	3772.5	2672.5	1	0	1	1	30385	1725	9257	6385	1	1	1	1	NA	NA	NA	NA	NA	NA	NA	NA
75	15	15	1	1	0	0	40_44	1	0	0	0	0	0	0	0	0	1	1	1563.5	86.5	1904	1175.5	0	0	1	0	1454.5	94	1940	1110	0	0	1	0	NA	NA	NA	NA	NA	NA	NA	NA
76	16	14	1	1	0	-2	60_64	0	1	1	0	0	0	0	0	0	1	2	1581	463.5	335	303.5	0	0	0	0	2736	1082	617	644.5	1	0	0	0	NA	NA	NA	NA	NA	NA	NA	NA
77	11	10	1	0	0	-1	65_69	0	0	0	1	1	1	1	0	1	1	1	11306.5	1884.5	5001	4480.5	1	1	1	1	8968.5	908.5	3456.5	3509.5	1	0	1	1	NA	NA	NA	NA	NA	NA	NA	NA
78	10	12	0	1	0	2	10_14	1	0	0	1	1	1	1	0	1	2	1	4367	196	633	2486	1	0	0	0	22729	997	6621.5	8859	1	0	1	1	NA	NA	NA	NA	NA	NA	NA	NA
79	13	13	1	1	0	0	10_14	1	0	0	0	1	1	1	0	0	2	2	3485	264	150	6448.5	1	0	0	1	1855	164.5	112	5599	1	0	0	1	NA	NA	NA	NA	NA	NA	NA	NA
80	10	16	0	1	0	6	10_14	1	0	0	0	1	0	0	0	1	2	1	10147	318	487	294	1	0	0	0	19808	478.5	3253	1608	1	0	1	0	40	0	0	0	320	40	80	20
81	15	18	1	1	0	3	10_14	0	1	1	0	1	1	1	0	1	2	1	9951	556	1572	7385.5	1	0	0	1	25124.5	1375.5	7797.5	12471.5	1	0	1	1	NA	NA	NA	NA	NA	NA	NA	NA
82	15	18	1	1	0	3	10_14	1	1	1	0	1	0	0	0	0	2	2	24556	325	2085	2347	1	0	1	0	28707.5	464	3532	3576	1	0	1	1	160	0	20	40	320	20	40	40
83	14	15	1	1	0	1	10_14	0	0	0	0	1	0	1	1	0	2	1	8500	390	1375	1794	1	0	0	0	9981	451.5	1969.5	2399.5	1	0	1	0	NA	NA	NA	NA	NA	NA	NA	NA
84	9	10	0	0	0	1	20_24	1	0	0	1	1	0	0	1	1	2	1	2416.5	3582.5	107.5	660	1	1	0	0	630.5	310.5	19.5	100.5	0	0	0	0	NA	NA	NA	NA	NA	NA	NA	NA
85	14	14	1	1	0	0	40_44	1	1	0	0	1	0	1	1	0	2	2	22900	4716.5	9277.5	6970.5	1	1	1	1	21038	3228	8341	5717	1	1	1	1	NA	NA	NA	NA	NA	NA	NA	NA
86	13	12	1	1	0	-1	45_49	1	1	0	1	0	0	0	0	0	2	2	2343.5	160	345.5	2090	1	0	0	0	1437.5	133	184.5	1772	0	0	0	0	NA	NA	NA	NA	NA	NA	NA	NA
87	15	14	1	1	0	-1	55_59	0	1	1	0	1	1	1	0	1	2	1	16382.5	1846	5293.5	6452.5	1	1	1	1	28070	4232	17711.5	7933	1	1	1	1	NA	NA	NA	NA	NA	NA	NA	NA
88	16	17	1	1	0	1	35_39	1	1	1	0	1	0	0	0	1	1	2	23546.5	759	3987	2284	1	0	1	0	23039.5	845	5177.5	3068	1	0	1	1	160	20	40	10	640	80	160	160
89	16	19	1	1	0	3	30_34	0	0	0	1	1	1	1	0	0	1	1	5305.5	263	1168.5	1787.5	1	0	0	0	15201.5	851.5	4954	5981.5	1	0	1	1	20	0	0	40	160	10	160	80
90	6	16	0	1	1	10	20_24	0	0	0	0	1	1	1	1	0	1	1	262	573	12.5	3469.5	0	0	0	1	1774.5	437.5	510	7288.5	1	0	0	1	0	0	0	10	20	0	80	80
91	6	16	0	1	1	10	15_19	0	0	0	0	1	1	1	0	0	1	1	-1662	-1781	-1077	2226	0	0	0	0	1025.5	-951	-25	4173	0	0	0	1	NA	NA	NA	NA	NA	NA	NA	NA
92	11	9	1	0	0	-2	30_34	0	0	0	0	1	1	1	0	1	1	2	9851	211.5	721.5	528	1	0	0	0	5931	123.5	416	287	1	0	0	0	NA	NA	NA	NA	NA	NA	NA	NA
93	13	14	1	1	0	1	55_59	1	0	0	1	1	1	1	0	1	1	2	12822.5	847.5	2683	4452.5	1	0	1	1	5667	225	942	1632	1	0	0	0	NA	NA	NA	NA	NA	NA	NA	NA
94	1	14	0	1	1	13	10_14	1	0	0	1	1	1	1	0	0	1	1	29.5	93	130	51	0	0	0	0	1804	45	2115	73	1	0	1	0	0	0	0	0	0	0	40	0
95	5	10	0	0	0	5	35_39	0	1	0	1	0	0	0	0	0	1	2	217	115	120	1691	0	0	0	0	265.5	194	53	1947	0	0	0	0	NA	NA	NA	NA	NA	NA	NA	NA
96	9	16	0	1	1	7	20_24	1	1	1	1	1	1	1	0	0	1	1	1539.5	163	230	2869.5	0	0	0	1	12205	571	3598.5	6871	1	0	1	1	20	0	0	10	160	10	20	20
97	7	17	0	1	1	10	10_14	0	1	1	1	1	1	1	0	0	1	1	-40.5	190.5	-57.5	500.5	0	0	0	0	417	76.5	300.5	1437.5	0	0	0	0	0	0	0	0	10	0	20	10
98	16	18	1	1	0	2	55_59	0	0	0	1	1	1	0	0	1	1	2	7377	1852	1938.5	4788	1	1	1	1	12712	2018	4663	6522	1	1	1	1	40	20	40	20	320	160	80	80
99	16	16	1	1	0	0	20_24	1	0	0	0	1	1	1	1	1	1	1	22129	3189	8782	10201	1	1	1	1	22526	2855	9329	9989.5	1	1	1	1	NA	NA	NA	NA	NA	NA	NA	NA
100	6	12	0	1	1	6	10_14	0	0	0	0	1	1	0	0	1	1	1	11555	252.5	1001.5	706	1	0	0	0	19901.5	831	5321	4472.5	1	0	1	1	NA	NA	NA	NA	NA	NA	NA	NA
101	1	6	0	0	0	5	15_19	0	0	0	0	1	1	1	0	0	1	1	1483	-410	1496.5	1553.5	0	0	0	0	3015.5	-134.5	4272.5	1325.5	1	0	1	0	0	0	0	0	0	0	20	0
102	14	13	1	1	0	-1	20_24	1	0	0	1	1	0	0	0	0	1	1	27011.5	2396.5	5891.5	12358.5	1	1	1	1	36808	4368.5	13246.5	19499.5	1	1	1	1	NA	NA	NA	NA	NA	NA	NA	NA
103	17	17	1	1	0	0	25_29	1	0	0	0	0	0	0	0	0	1	1	8475	-1300.5	1402	3089	1	0	0	1	8080.5	-643	1164	394.5	1	0	0	0	NA	NA	NA	NA	NA	NA	NA	NA
104	9	8	0	0	0	-1	20_24	1	1	0	0	1	0	0	0	0	1	1	8974	14	633	338	1	0	0	0	987.5	184.5	146.5	227.5	0	0	0	0	NA	NA	NA	NA	NA	NA	NA	NA
105	12	10	1	0	0	-2	25_29	0	0	0	0	1	0	0	1	1	1	1	5760	582	8248	1674	1	0	1	0	3753	-2374	-1048	-2233	1	0	0	0	NA	NA	NA	NA	NA	NA	NA	NA
106	21	22	1	1	0	1	50_54	1	0	0	0	1	1	0	0	0	1	1	28278.5	4280.5	12984.5	15427.5	1	1	1	1	4376	292	4804	1106.5	1	0	1	0	NA	NA	NA	NA	NA	NA	NA	NA
107	17	18	1	1	0	1	50_54	0	0	0	0	1	0	0	1	1	1	1	3792.5	1110	867.5	1709.5	1	0	0	0	25405	3871	11605	13145	1	1	1	1	NA	NA	NA	NA	NA	NA	NA	NA
108	17	21	1	1	0	4	55_59	0	0	0	0	1	0	0	1	0	1	1	17264.5	1812.5	7111.5	9008.5	1	1	1	1	29054.5	731.5	561.5	1038.5	1	0	0	0	10	80	10	0	80	80	80	20
109	1	1	0	0	0	0	5_9	0	1	1	0	1	1	1	0	1	3	1	37	145	-47.5	300	0	0	0	0	-6	65	-23	58	0	0	0	0	NA	NA	NA	NA	NA	NA	NA	NA
110	1	5	0	0	0	4	10_14	0	0	0	0	1	1	1	0	1	3	1	8	5.5	-125.5	-60	0	0	0	0	81	173.5	-26	25.5	0	0	0	0	NA	NA	NA	NA	NA	NA	NA	NA
111	2	1	0	0	0	-1	10_14	0	0	0	0	1	1	1	0	1	3	1	-126.5	336	-90	-6.5	0	0	0	0	-15	33	-24	-4	0	0	0	0	NA	NA	NA	NA	NA	NA	NA	NA
112	19	20	1	1	0	1	10_14	1	0	0	0	1	1	1	0	1	3	1	7876	-308.5	251	1782	1	0	0	0	595.5	-998	-350.5	-788.5	0	0	0	0	NA	NA	NA	NA	NA	NA	NA	NA
113	4	3	0	0	0	-1	15_19	1	0	0	0	1	1	1	0	1	3	1	-2392	-2743	-1489	-2487	0	0	0	0	-2240	-3202	-1732	-3277	0	0	0	0	NA	NA	NA	NA	NA	NA	NA	NA
114	6	17	0	1	1	11	20_24	1	0	0	0	1	1	1	0	1	3	1	14676.5	147.5	1906	1995	1	0	1	0	11194.5	213	1503	1491	1	0	0	0	NA	NA	NA	NA	NA	NA	NA	NA
115	10	19	0	1	0	9	25_29	0	0	0	0	1	1	1	0	1	3	1	1321.5	121	75	-232	0	0	0	0	2149	-17	741	260	1	0	0	0	NA	NA	NA	NA	NA	NA	NA	NA
116	13	13	1	1	0	0	35_39	0	0	0	0	1	1	0	0	1	3	1	33	129	-16	2684.5	0	0	0	1	69.5	73.5	-9.5	2366.5	0	0	0	0	NA	NA	NA	NA	NA	NA	NA	NA
117	16	15	1	1	0	-1	45_49	0	0	0	0	1	1	1	0	1	3	1	32923.5	4377	12226	15053.5	1	1	1	1	26749.5	2772	9564	10609	1	1	1	1	NA	NA	NA	NA	NA	NA	NA	NA
118	19	13	1	1	0	-6	50_54	0	0	0	0	1	1	1	0	1	3	1	4204	339	787	376.5	1	0	0	0	13790	438	4096.5	1765	1	0	1	0	40	0	0	0	160	20	40	10
119	11	19	1	1	0	8	65_69	0	0	0	0	1	1	1	0	0	3	1	11322	364	1303	732	1	0	0	0	19053	1480	8179	4901	1	1	1	1	NA	NA	NA	NA	NA	NA	NA	NA
120	4	6	0	0	0	2	70_74	0	0	0	0	1	1	1	0	1	3	1	10448	292	1911	1115	1	0	1	0	6051	143	957.5	778	1	0	0	0	NA	NA	NA	NA	NA	NA	NA	NA
121	24	24	1	1	0	0	75_89	1	0	0	0	1	1	1	0	1	3	1	23206	1227	9174	7064	1	0	1	1	20485	1023.5	8047	5722	1	0	1	1	NA	NA	NA	NA	NA	NA	NA	NA
122	18	21	1	1	0	3	75_89	0	0	0	0	1	1	1	0	1	3	1	5558	981	1749	3192	1	0	1	1	5150	599.5	1611	2588	1	0	0	1	10	20	40	40	160	80	320	40
123	8	8	0	0	0	0	10_14	1	0	0	0	1	1	1	0	1	3	1	4197	134.5	311.5	1480	1	0	0	0	3039	122.5	189	952	1	0	0	0	NA	NA	NA	NA	NA	NA	NA	NA
124	16	18	1	1	0	2	60_64	1	0	0	0	1	1	0	0	1	3	1	4830	374	801	1422	1	0	0	0	3126	208	508.5	913	1	0	0	0	NA	NA	NA	NA	NA	NA	NA	NA
125	14	18	1	1	0	4	75_89	1	0	0	0	1	1	1	0	1	3	1	9780	1292	2057	3919	1	0	1	1	10938	866	2576	2695	1	0	1	1	NA	NA	NA	NA	NA	NA	NA	NA
126	9	14	0	1	1	5	65_69	1	1	1	0	1	1	1	0	1	3	1	3359	497	2060	184.5	1	0	1	0	2516.5	84	4265	136	1	0	1	0	NA	NA	NA	NA	NA	NA	NA	NA
127	3	9	0	0	0	6	5_9	0	0	0	0	1	1	1	0	1	3	1	68.5	325.5	30.5	37.5	0	0	0	0	1215	64	2305.5	36	0	0	1	0	NA	NA	NA	NA	NA	NA	NA	NA
128	9	19	0	1	1	10	25_29	0	1	1	0	1	1	1	0	1	3	1	4716	35	151.5	35	1	0	0	0	11331.5	109	2476	330	1	0	1	0	NA	NA	NA	NA	NA	NA	NA	NA
129	12	17	1	1	0	5	25_29	1	0	0	0	1	1	1	0	1	3	1	9457	1310	1497.5	4799	1	0	0	1	4887	356	1271	1093	1	0	0	0	NA	NA	NA	NA	NA	NA	NA	NA
130	11	19	1	1	0	8	20_24	0	0	0	0	1	1	1	0	1	3	1	18571	665	960	477	1	0	0	0	30424.5	310.5	1071	289	1	0	0	0	80	0	0	0	160	20	40	10
131	3	9	0	0	0	6	10_14	1	0	0	0	1	1	1	0	1	3	1	-147.5	-185.5	-205	1223	0	0	0	0	295	-119	-122	1130	0	0	0	0	NA	NA	NA	NA	NA	NA	NA	NA
132	2	1	0	0	0	-1	10_14	0	0	0	0	1	1	1	0	1	3	1	-461	-489.5	-361.5	-84	0	0	0	0	-164	-246.5	-156.5	-72.5	0	0	0	0	NA	NA	NA	NA	NA	NA	NA	NA
133	7	18	0	1	1	11	40_44	1	0	0	0	1	1	1	0	1	3	1	2365	92	25	32	1	0	0	0	4727.5	195	413	96	1	0	0	0	NA	NA	NA	NA	NA	NA	NA	NA
134	18	18	1	1	0	0	40_44	0	0	0	0	1	1	1	0	1	3	1	6322	173	989.5	1414	1	0	0	0	3636	-11	463.5	570	1	0	0	0	80	20	40	20	80	20	20	20
135	22	23	1	1	0	1	35_39	0	0	0	0	1	0	0	0	0	1	2	2698	136	426	471	1	0	0	0	7403.5	390	1760.5	1799	1	0	1	0	NA	NA	NA	NA	NA	NA	NA	NA
136	12	16	1	1	0	4	10_14	0	0	0	0	1	1	0	0	0	1	1	7125.5	306.5	740	5809.5	1	0	0	1	6941.5	226	843	2794.5	1	0	0	1	NA	NA	NA	NA	NA	NA	NA	NA
137	10	20	0	1	0	10	50_54	0	0	0	0	1	0	0	0	0	1	1	5012.5	3927.5	476.5	1044.5	1	1	0	0	18181	4083	5538	5242	1	1	1	1	NA	NA	NA	NA	NA	NA	NA	NA
138	11	12	1	1	0	1	55_59	1	0	0	0	0	1	0	1	0	1	2	1355	507	481.5	1177	0	0	0	0	891.5	393	329	717.5	0	0	0	0	10	0	0	10	0	20	10	10
139	13	11	1	1	0	-2	20_24	0	0	0	0	1	0	1	0	1	1	1	21127.5	917	2931	2718	1	0	1	1	21847	1440	4615	4039	1	1	1	1	NA	NA	NA	NA	NA	NA	NA	NA
140	20	21	1	1	0	1	70_74	1	0	0	0	1	1	1	0	1	1	1	457.5	838.5	127.5	160	0	0	0	0	620.5	743	143.5	151.5	0	0	0	0	NA	NA	NA	NA	NA	NA	NA	NA
141	7	11	0	1	1	4	25_29	1	0	0	0	1	1	0	0	1	1	1	834	120	549	217	0	0	0	0	3507.5	480.5	3994.5	654.5	1	0	1	0	NA	NA	NA	NA	NA	NA	NA	NA
142	13	20	1	1	0	7	30_34	0	0	0	0	1	1	0	0	1	1	1	4839.5	-64	463	684	1	0	0	0	7004.5	-122.5	1092.5	933.5	1	0	0	0	NA	NA	NA	NA	NA	NA	NA	NA
143	1	1	0	0	0	0	5_9	1	0	0	0	1	1	1	0	1	1	1	-22	41	-29	7	0	0	0	0	-20	1	-15	-15	0	0	0	0	NA	NA	NA	NA	NA	NA	NA	NA
144	12	16	1	1	0	4	5_9	1	1	1	0	1	1	1	0	1	1	1	16805	83	1185	646	1	0	0	0	19151.5	653.5	5070	3346	1	0	1	1	40	0	0	0	160	0	160	0
145	12	17	1	1	0	5	5_9	1	0	0	0	1	1	1	0	1	1	1	18072	372.5	1894	1378.5	1	0	1	0	22071	334.5	1322.5	272	1	0	0	0	NA	NA	NA	NA	NA	NA	NA	NA
146	1	1	0	0	0	0	5_9	0	0	0	0	1	1	1	0	1	3	1	1	46	-38	8	0	0	0	0	22	19	-18	1	0	0	0	0	NA	NA	NA	NA	NA	NA	NA	NA
147	2	17	0	1	1	15	5_9	1	0	0	0	1	1	1	0	1	3	1	-37.5	50	-36	4.5	0	0	0	0	1105	51	5057	96	0	0	1	0	0	0	0	0	40	10	40	0
148	3	2	0	0	0	-1	5_9	0	0	0	0	1	1	1	0	1	3	1	-61	36	-61	-18	0	0	0	0	-8	25	-13	4	0	0	0	0	NA	NA	NA	NA	NA	NA	NA	NA
149	2	1	0	0	0	-1	5_9	1	0	0	0	1	1	1	0	1	3	1	389	873	207	36.5	0	0	0	0	1136.5	8.5	68	10.5	0	0	0	0	NA	NA	NA	NA	NA	NA	NA	NA
150	2	9	0	0	0	7	10_14	0	0	0	0	1	1	1	0	0	3	1	2	73	-8	93.5	0	0	0	0	2034.5	64	4266	213	1	0	1	0	NA	NA	NA	NA	NA	NA	NA	NA
151	14	12	1	1	0	-2	20_24	0	1	1	1	1	1	1	0	1	3	1	3430.5	150	352	117	1	0	0	0	1874	102	169	52.5	1	0	0	0	NA	NA	NA	NA	NA	NA	NA	NA
152	6	7	0	0	0	1	25_29	0	0	0	0	1	1	1	0	1	3	1	483	304.5	157	8791	0	0	0	1	307	164.5	75.5	5531.5	0	0	0	1	NA	NA	NA	NA	NA	NA	NA	NA
153	14	15	1	1	0	1	45_49	0	0	0	0	1	1	0	0	1	3	1	4925.5	128	3156	600	1	0	1	0	4102	90	2619	425	1	0	1	0	NA	NA	NA	NA	NA	NA	NA	NA
154	21	19	1	1	0	-2	55_59	0	0	0	0	1	1	0	0	1	3	1	7522	199	3164	1890	1	0	1	0	5758.5	157	2400	1326.5	1	0	1	0	NA	NA	NA	NA	NA	NA	NA	NA
155	13	13	1	1	0	0	65_69	0	0	0	0	1	1	1	0	1	3	1	11098	541	3977	2259	1	0	1	0	10684	317	4065.5	2276	1	0	1	0	NA	NA	NA	NA	NA	NA	NA	NA
156	13	12	1	1	0	-1	65_69	1	0	0	0	1	1	1	0	0	3	1	5374.5	1358	1273	1398	1	0	0	0	3424.5	813	761	841.5	1	0	0	0	10	20	10	0	10	20	20	0
157	13	13	1	1	0	0	65_69	1	0	0	0	1	1	1	0	1	3	1	7396	356	1770	1241.5	1	0	1	0	5853	230	1311	851	1	0	0	0	NA	NA	NA	NA	NA	NA	NA	NA
158	17	17	1	1	0	0	70_74	1	0	0	0	1	1	1	0	1	3	1	14530	752	3021	4687	1	0	1	1	10380	384.5	1873.5	2603	1	0	1	1	NA	NA	NA	NA	NA	NA	NA	NA
159	1	2	0	0	0	1	5_9	1	0	0	0	1	1	1	0	0	2	1	2092	101	4	-22.5	1	0	0	0	1305	404	-20	13	0	0	0	0	NA	NA	NA	NA	NA	NA	NA	NA
160	4	4	0	0	0	0	10_14	1	0	0	0	1	0	1	1	0	2	1	33.5	78	-4	1537	0	0	0	0	-6	21	-17	1193	0	0	0	0	NA	NA	NA	NA	NA	NA	NA	NA
161	1	1	0	0	0	0	15_19	0	0	0	0	1	0	1	1	1	3	1	-13	29	-30	3.5	0	0	0	0	-7.5	34	-9	14.5	0	0	0	0	NA	NA	NA	NA	NA	NA	NA	NA
162	11	21	1	1	0	10	15_19	1	0	0	0	1	1	1	0	0	2	1	65	67	-12	1746	0	0	0	0	1298.5	273.5	1417.5	1395.5	0	0	0	0	NA	NA	NA	NA	NA	NA	NA	NA
163	14	15	1	1	0	1	20_24	1	0	0	0	1	0	0	1	1	2	1	2765.5	989	590.5	4187.5	1	0	0	1	2545.5	926	514	4262	1	0	0	1	NA	NA	NA	NA	NA	NA	NA	NA
164	1	6	0	0	0	5	20_24	1	0	0	0	1	1	0	0	0	2	1	9.5	694	-58	0	0	0	0	0	46	465.5	256	-12	0	0	0	0	NA	NA	NA	NA	NA	NA	NA	NA
165	1	1	0	0	0	0	20_24	0	0	0	0	1	0	1	1	1	2	1	-163	-99.5	-113	-108	0	0	0	0	-423	-424	-303.5	-434	0	0	0	0	NA	NA	NA	NA	NA	NA	NA	NA
166	16	16	1	1	0	0	25_29	1	0	0	0	1	1	1	0	0	2	1	4018	663.5	952	1213	1	0	0	0	1731	213	417	468	1	0	0	0	160	80	20	0	160	40	20	10
167	20	22	1	1	0	2	25_29	0	0	0	0	1	1	1	0	0	2	1	6945.5	-1921	24	250.5	1	0	0	0	9952	-1565	2092.5	2352	1	0	1	0	NA	NA	NA	NA	NA	NA	NA	NA
168	2	14	0	1	1	12	35_39	1	0	0	0	1	1	1	0	1	2	1	3481	243	541	760	1	0	0	0	2726	117	5730.5	65	1	0	1	0	NA	NA	NA	NA	NA	NA	NA	NA
169	21	21	1	1	0	0	45_49	1	0	0	0	1	1	1	0	0	2	1	7917.5	4027.5	601.5	1103.5	1	1	0	0	7172	3223	522	1012	1	1	0	0	NA	NA	NA	NA	NA	NA	NA	NA
170	1	1	0	0	0	0	5_9	1	1	1	0	1	1	0	0	0	2	1	-21	21	-31	-8	0	0	0	0	0	27.5	-13	1	0	0	0	0	NA	NA	NA	NA	NA	NA	NA	NA
171	3	12	0	1	1	9	5_9	0	1	0	1	1	1	1	0	1	3	1	-158	456	-45.5	-106	0	0	0	0	1329	229	1824.5	77	0	0	1	0	NA	NA	NA	NA	NA	NA	NA	NA
172	1	12	0	1	1	11	5_9	0	0	0	0	1	1	0	0	0	3	1	923	6	-44	10.5	0	0	0	0	3560	13	2434.5	19	1	0	1	0	NA	NA	NA	NA	NA	NA	NA	NA
173	1	11	0	1	1	10	10_14	1	0	0	0	1	1	0	0	0	3	1	99	214	4	75	0	0	0	0	811	106	3614	30	0	0	1	0	NA	NA	NA	NA	NA	NA	NA	NA
174	9	10	0	0	0	1	15_19	1	0	0	0	1	0	1	0	1	3	1	1235	3248	162.5	3738.5	0	1	0	1	874.5	1639.5	112.5	2054	0	1	0	0	NA	NA	NA	NA	NA	NA	NA	NA
175	5	20	0	1	1	15	30_34	1	1	1	0	1	1	1	0	0	3	1	497	437	558	54	0	0	0	0	3021	481	2454	463	1	0	1	0	NA	NA	NA	NA	NA	NA	NA	NA
176	17	17	1	1	0	0	30_34	0	0	0	1	1	1	1	0	1	3	1	6822.5	377.5	2083	3114.5	1	0	1	1	3051	86.5	814	1178.5	1	0	0	0	NA	NA	NA	NA	NA	NA	NA	NA
177	20	21	1	1	0	1	30_34	0	0	0	0	1	0	1	1	0	3	1	42197	9549	24791.5	34472	1	1	1	1	40294	9340.5	25493	33898	1	1	1	1	NA	NA	NA	NA	NA	NA	NA	NA
178	2	10	0	0	0	8	35_39	0	0	0	1	1	1	0	0	0	3	1	-176	-241	-172	-298	0	0	0	0	998	-310.5	2931.5	-314.5	0	0	1	0	NA	NA	NA	NA	NA	NA	NA	NA
179	18	17	1	1	0	-1	35_39	0	1	1	0	1	1	0	0	0	3	1	8807	394	3232.5	1676	1	0	1	0	13081	634	4997	2247	1	0	1	0	NA	NA	NA	NA	NA	NA	NA	NA
180	20	20	1	1	0	0	45_49	0	0	0	0	1	0	0	1	1	3	2	12839.5	1033	3226	3855	1	0	1	1	9428	594	2141.5	2354	1	0	1	0	NA	NA	NA	NA	NA	NA	NA	NA
181	15	20	1	1	0	5	45_49	1	0	0	0	1	1	0	0	0	3	1	3888	1240.5	940	1440	1	0	0	0	15635.5	2957	6816	6944.5	1	1	1	1	NA	NA	NA	NA	NA	NA	NA	NA
182	12	16	1	1	0	4	75_89	0	0	0	0	1	1	0	0	0	3	1	1932.5	36.5	195	45	1	0	0	0	1639	-41	134	-204	0	0	0	0	NA	NA	NA	NA	NA	NA	NA	NA
183	1	3	0	0	0	2	5_9	1	0	0	0	1	1	1	0	1	3	1	989.5	52	-6	18	0	0	0	0	580	-25	-52	-43	0	0	0	0	0	0	0	0	0	0	0	0
184	16	7	1	0	0	-9	5_9	0	0	0	0	1	1	0	0	1	3	1	7639.5	127	367	100	1	0	0	0	8444.5	79.5	890	211	1	0	0	0	NA	NA	NA	NA	NA	NA	NA	NA
185	10	1	0	0	0	-9	5_9	1	0	0	0	1	1	1	0	1	3	1	-9	-52	-67	-78.5	0	0	0	0	873.5	239	2002	-13	0	0	1	0	NA	NA	NA	NA	NA	NA	NA	NA
186	4	10	0	0	0	6	10_14	1	0	0	0	1	1	0	0	1	3	1	1412	21	18	3174	0	0	0	1	4813	130	1199.5	2634.5	1	0	0	1	NA	NA	NA	NA	NA	NA	NA	NA
187	2	16	0	1	1	14	10_14	0	0	0	0	1	0	0	0	0	3	1	27	85	-27.5	464	0	0	0	0	1280	59	2400	333	0	0	1	0	0	0	0	0	20	10	80	10
188	3	9	0	0	0	6	10_14	1	0	0	0	1	1	1	0	1	3	1	520.5	799.5	187.5	660.5	0	0	0	0	2599	1163	2447	977	1	0	1	0	0	0	0	0	0	0	20	0
189	15	15	1	1	0	0	25_29	1	0	0	0	1	1	1	0	1	3	1	3647.5	88	121	275	1	0	0	0	2430.5	60	96	177.5	1	0	0	0	NA	NA	NA	NA	NA	NA	NA	NA
190	2	15	0	1	1	13	25_29	0	0	0	0	1	0	1	0	0	3	1	-35	60.5	-31	8	0	0	0	0	5027.5	520.5	3227.5	1168.5	1	0	1	0	0	0	0	0	80	80	80	0
191	18	18	1	1	0	0	25_29	0	0	0	1	1	0	0	0	0	3	1	20687	1672	5782	8353	1	1	1	1	10605.5	457	2315.5	3364	1	0	1	1	NA	NA	NA	NA	NA	NA	NA	NA
192	21	19	1	1	0	-2	30_34	0	0	0	0	1	1	1	0	1	3	1	6141.5	915.5	1517.5	975.5	1	0	0	0	5893	1406	1596	1115	1	0	0	0	NA	NA	NA	NA	NA	NA	NA	NA
193	16	19	1	1	0	3	35_39	0	0	0	0	1	1	0	0	1	3	1	1407.5	2822.5	357.5	1331	0	1	0	0	4661.5	2413.5	2128.5	2915.5	1	1	1	1	NA	NA	NA	NA	NA	NA	NA	NA
194	16	17	1	1	0	1	40_44	0	0	0	0	1	1	1	0	1	3	1	1746	178.5	1572	729	1	0	0	0	1365	168.5	1292	564	0	0	0	0	NA	NA	NA	NA	NA	NA	NA	NA
195	15	20	1	1	0	5	65_69	0	0	0	0	1	1	0	0	1	3	1	7835.5	366	1893	1969	1	0	1	0	19894	1179	6256	6081.5	1	0	1	1	NA	NA	NA	NA	NA	NA	NA	NA
196	17	16	1	1	0	-1	75_89	0	0	0	0	1	1	0	0	1	3	1	4862	1943	1100	2148.5	1	1	0	0	4695.5	1929.5	1078	2158.5	1	1	0	0	NA	NA	NA	NA	NA	NA	NA	NA
197	16	18	1	1	0	2	15_19	1	0	0	0	1	1	0	0	0	1	1	7267	264	952	1224.5	1	0	0	0	11916	736.5	2796.5	3740.5	1	0	1	1	NA	NA	NA	NA	NA	NA	NA	NA
198	13	12	1	1	0	-1	15_19	1	0	0	0	1	0	0	1	1	1	1	5870.5	483	606	2299.5	1	0	0	0	4834	-342	-166.5	1245	1	0	0	0	NA	NA	NA	NA	NA	NA	NA	NA
199	6	15	0	1	1	9	15_19	0	0	0	0	1	1	1	0	0	1	2	7044	314	427	461.5	1	0	0	0	14276	574	3156	2126	1	0	1	0	NA	NA	NA	NA	NA	NA	NA	NA
200	12	16	1	1	0	4	20_24	0	0	0	0	1	1	1	0	0	1	1	2480	286	637.5	774	1	0	0	0	8585	938	2915	3463	1	0	1	1	NA	NA	NA	NA	NA	NA	NA	NA
201	13	18	1	1	0	5	20_24	0	0	0	0	1	1	1	0	0	1	2	6699	259	820	1644	1	0	0	0	16063	770.5	3961.5	6546.5	1	0	1	1	NA	NA	NA	NA	NA	NA	NA	NA
202	10	17	0	1	0	7	20_24	1	0	0	1	1	0	0	1	1	1	1	3798	497	1162	1187	1	0	0	0	16413.5	2006	7101	7420	1	1	1	1	NA	NA	NA	NA	NA	NA	NA	NA
203	16	16	1	1	0	0	30_34	0	0	0	0	1	1	1	0	0	1	2	9734	221	849.5	516.5	1	0	0	0	9240	176	647	424	1	0	0	0	NA	NA	NA	NA	NA	NA	NA	NA
204	13	14	1	1	0	1	30_34	0	0	0	1	1	1	1	0	0	1	2	2006	312	1805	364	1	0	1	0	1717.5	402	1459	56	0	0	0	0	NA	NA	NA	NA	NA	NA	NA	NA
205	14	15	1	1	0	1	40_44	0	0	0	0	1	0	1	1	1	1	1	15844	523	3519	2258	1	0	1	0	17536	494	3826	2649.5	1	0	1	1	NA	NA	NA	NA	NA	NA	NA	NA
206	16	17	1	1	0	1	50_54	0	0	0	1	1	1	0	0	0	1	2	20700.5	2361.5	7073.5	7941.5	1	1	1	1	18069	1812	5765	7035	1	1	1	1	NA	NA	NA	NA	NA	NA	NA	NA
207	18	19	1	1	0	1	50_54	1	0	0	0	1	1	1	0	1	1	1	17615	444.5	12478	2541	1	0	1	1	14763	306	9879	2129	1	0	1	0	NA	NA	NA	NA	NA	NA	NA	NA
208	16	16	1	1	0	0	55_59	0	1	0	0	1	1	1	0	0	1	1	3580.5	513.5	4202.5	1041.5	1	0	1	0	3449	461	3852	1048	1	0	1	0	NA	NA	NA	NA	NA	NA	NA	NA
209	1	1	0	0	0	0	5_9	1	0	0	0	1	0	0	1	0	3	1	-13	37	-46	-3	0	0	0	0	4	38	-24	7	0	0	0	0	NA	NA	NA	NA	NA	NA	NA	NA
210	1	5	0	0	0	4	10_14	0	0	0	0	1	0	1	1	1	3	1	7	43	-2.5	35	0	0	0	0	2430.5	25.5	3552.5	88.5	1	0	1	0	NA	NA	NA	NA	NA	NA	NA	NA
211	1	1	0	0	0	0	10_14	0	0	0	0	1	0	1	1	1	3	1	1268	-94	20	253	0	0	0	0	2228	-12	134	757	1	0	0	0	NA	NA	NA	NA	NA	NA	NA	NA
212	3	2	0	0	0	-1	15_19	0	0	0	0	1	0	0	1	0	3	1	1436	98	-58	6692	0	0	0	1	20.5	62.5	-46	3690	0	0	0	1	NA	NA	NA	NA	NA	NA	NA	NA
213	7	6	0	0	0	-1	15_19	1	0	0	0	1	0	1	1	1	3	1	188.5	96.5	-15.5	3106.5	0	0	0	1	671.5	95.5	-20.5	2701.5	0	0	0	1	NA	NA	NA	NA	NA	NA	NA	NA
214	1	1	0	0	0	0	15_19	1	0	0	0	1	1	1	0	0	3	1	19	995	-58.5	-16	0	0	0	0	55.5	701	-47.5	99	0	0	0	0	NA	NA	NA	NA	NA	NA	NA	NA
215	2	9	0	0	0	7	30_34	1	0	0	0	1	1	0	0	0	3	1	117	81	2	2035	0	0	0	0	666.5	143.5	104.5	3393.5	0	0	0	1	NA	NA	NA	NA	NA	NA	NA	NA
216	9	9	0	0	0	0	30_34	1	0	0	0	1	1	1	0	0	3	2	5383	526	272	196.5	1	0	0	0	5267	499.5	254	219	1	0	0	0	NA	NA	NA	NA	NA	NA	NA	NA
217	3	20	0	1	1	17	40_44	0	0	0	0	1	1	1	0	0	3	2	1618.5	-189.5	8.5	-208.5	0	0	0	0	14277.5	-166.5	53	-174.5	1	0	0	0	20	0	0	0	160	20	160	0
218	13	17	1	1	0	4	50_54	1	0	0	0	0	0	0	0	0	3	1	366.5	929	151.5	3615.5	0	0	0	1	3404	1173.5	1931	2855.5	1	0	1	1	NA	NA	NA	NA	NA	NA	NA	NA
219	2	3	0	0	0	1	50_54	1	0	0	0	1	1	1	0	0	3	1	192	431	-9.5	76	0	0	0	0	229.5	420	-1	101	0	0	0	0	NA	NA	NA	NA	NA	NA	NA	NA
220	6	15	0	1	1	9	50_54	1	0	0	0	1	0	0	1	0	3	1	3045.5	87	165	169	1	0	0	0	7861.5	252.5	1833.5	1659.5	1	0	1	0	NA	NA	NA	NA	NA	NA	NA	NA
221	11	12	1	1	0	1	65_69	1	0	0	1	1	1	1	0	1	3	2	7579	343	1157.5	1051	1	0	0	0	7123	319	1081	1100	1	0	0	0	NA	NA	NA	NA	NA	NA	NA	NA
222	17	18	1	1	0	1	65_69	0	1	1	0	1	1	1	0	0	3	1	9294	472	7936	664.5	1	0	1	0	6742.5	357	5692	492	1	0	1	0	NA	NA	NA	NA	NA	NA	NA	NA
223	11	12	1	1	0	1	70_74	0	0	0	0	1	1	1	0	0	3	2	24035.5	170.5	2358.5	868.5	1	0	1	0	24423	125	2709	1146.5	1	0	1	0	NA	NA	NA	NA	NA	NA	NA	NA
224	12	16	1	1	0	4	35_39	1	0	0	0	1	0	0	1	0	3	1	4705	575	1318	1295	1	0	0	0	10274	883.5	3433	3036	1	0	1	1	NA	NA	NA	NA	NA	NA	NA	NA
225	4	4	0	0	0	0	10_14	1	0	0	0	1	0	0	0	0	3	1	31	227	8	574	0	0	0	0	38	205.5	6.5	612	0	0	0	0	NA	NA	NA	NA	NA	NA	NA	NA
226	3	3	0	0	0	0	10_14	0	0	0	0	1	0	0	0	0	3	1	1073.5	118.5	54.5	2322.5	0	0	0	0	29.5	88	4	652.5	0	0	0	0	NA	NA	NA	NA	NA	NA	NA	NA
227	3	17	0	1	1	14	10_14	0	0	0	0	1	1	1	0	1	3	1	275	45	-35	643.5	0	0	0	0	470	5	373	1220	0	0	0	0	0	0	0	0	0	0	10	10
228	19	27	1	1	0	8	20_24	0	1	1	0	1	1	0	0	0	3	1	6986	943.5	1487.5	2051	1	0	0	0	17504	1809	6236	5079	1	1	1	1	NA	NA	NA	NA	NA	NA	NA	NA
229	19	18	1	1	0	-1	20_24	0	0	0	0	1	1	0	0	0	3	1	1615	825	523	535.5	0	0	0	0	4102	672	603	1276	1	0	0	0	NA	NA	NA	NA	NA	NA	NA	NA
230	6	6	0	0	0	0	35_39	0	0	0	0	1	1	0	1	0	3	1	433.5	120.5	-40	4515	0	0	0	1	236	92	-27	3744	0	0	0	1	NA	NA	NA	NA	NA	NA	NA	NA
231	17	19	1	1	0	2	60_64	1	0	0	0	1	0	0	0	0	3	1	5910	227	608	537.5	1	0	0	0	4948.5	183.5	514.5	373.5	1	0	0	0	NA	NA	NA	NA	NA	NA	NA	NA
232	14	16	1	1	0	2	40_44	1	0	0	0	1	0	0	0	0	3	1	12908	2499	3894.5	4927	1	1	1	1	11518	2000.5	3294	4428	1	1	1	1	20	160	0	0	40	160	40	40
233	26	24	1	1	0	-2	45_49	1	0	0	0	1	0	0	0	0	3	1	26596	1474	7399.5	11187.5	1	1	1	1	21108	702	4766	7435	1	0	1	1	NA	NA	NA	NA	NA	NA	NA	NA
234	8	6	0	0	0	-2	10_14	0	0	0	0	1	1	0	1	0	3	1	1897	35	28	40	1	0	0	0	1135	14.5	5	13	0	0	0	0	NA	NA	NA	NA	NA	NA	NA	NA
235	22	24	1	1	0	2	10_14	0	0	0	1	1	1	0	0	0	3	1	14240.5	-882	1609.5	3357.5	1	0	0	1	11814	-1360	690	2538	1	0	0	1	NA	NA	NA	NA	NA	NA	NA	NA
236	21	32	1	1	0	11	75_89	1	1	1	1	0	0	0	0	0	1	1	2443	573	562	446	1	0	0	0	19780	1281	6910.5	4815.5	1	0	1	1	20	80	0	0	80	80	80	0
237	15	20	1	1	0	5	10_14	1	0	0	0	1	0	1	0	1	1	1	11581	663	2020.5	3854	1	0	1	1	14844	572	2484	4483	1	0	1	1	NA	NA	NA	NA	NA	NA	NA	NA
238	9	9	0	0	0	0	35_39	0	1	1	1	0	0	0	0	0	1	1	681.5	-259	1045	-219	0	0	0	0	747.5	-91	859	56.5	0	0	0	0	NA	NA	NA	NA	NA	NA	NA	NA
239	8	8	0	0	0	0	50_54	1	1	1	0	0	0	0	1	0	1	2	2395	2552	447.5	841.5	1	1	0	0	2194	2190	418	680	1	1	0	0	NA	NA	NA	NA	NA	NA	NA	NA
240	32	33	1	1	0	1	40_44	0	1	1	0	1	1	0	0	0	1	2	42697	2615	12145	6945	1	1	1	1	42814	2949.5	17511.5	10817.5	1	1	1	1	NA	NA	NA	NA	NA	NA	NA	NA
241	19	20	1	1	0	1	35_39	0	0	0	0	0	0	0	1	0	1	2	596	361	225	195.5	0	0	0	0	814	326.5	299	265	0	0	0	0	NA	NA	NA	NA	NA	NA	NA	NA
242	26	24	1	1	0	-2	65_69	1	0	0	1	1	1	1	0	0	2	2	6660.5	348	4527	1003.5	1	0	1	0	6254	300	4193	967	1	0	1	0	40	40	160	20	160	80	160	40
243	22	22	1	1	0	0	55_59	0	0	0	1	1	1	0	0	0	2	2	26805	344.5	5037.5	2132	1	0	1	0	27202	271	4319	1722.5	1	0	1	0	NA	NA	NA	NA	NA	NA	NA	NA
244	14	16	1	1	0	2	40_44	0	0	0	0	1	0	1	1	0	2	1	6342	235	4191	1321	1	0	1	0	7194	265	4107.5	1585	1	0	1	0	NA	NA	NA	NA	NA	NA	NA	NA
245	19	23	1	1	0	4	70_74	0	0	0	0	1	0	0	1	1	2	2	40354	5392.5	18647	22120.5	1	1	1	1	41441.5	7240.5	22362	29204.5	1	1	1	1	80	40	40	80	320	80	80	40
246	4	15	0	1	1	11	10_14	1	1	1	0	1	1	0	0	0	2	2	77	96	-15	2162	0	0	0	0	1303	182.5	1383	2758	0	0	0	1	0	0	0	0	20	0	40	10
247	27	28	1	1	0	1	45_49	0	0	0	0	1	0	0	0	0	2	2	24377	999	3862	5964	1	0	1	1	30699.5	2057	8395.5	12458	1	1	1	1	NA	NA	NA	NA	NA	NA	NA	NA
248	27	32	1	1	0	5	50_54	0	0	0	0	1	0	1	1	0	2	2	5802	613	821	4098	1	0	0	1	22783	1965.5	6375	11366	1	1	1	1	20	20	40	320	80	160	40	160
249	9	10	0	0	0	1	55_59	1	0	0	0	1	1	0	0	0	2	2	1965	355	828.5	641.5	1	0	0	0	2193	341	906.5	761.5	1	0	0	0	NA	NA	NA	NA	NA	NA	NA	NA
250	15	15	1	1	0	0	40_44	0	1	1	0	1	1	1	1	0	2	2	7864	1215.5	1928	2776.5	1	0	1	1	7636.5	961	1795	2766	1	0	1	1	NA	NA	NA	NA	NA	NA	NA	NA
251	2	22	0	1	1	20	5_9	0	1	1	1	1	1	1	0	1	1	1	58	200.5	52	70	0	0	0	0	2502	351	3166	34.5	1	0	1	0	NA	NA	NA	NA	NA	NA	NA	NA
252	1	13	0	1	1	12	5_9	1	0	0	0	1	0	0	1	0	1	1	24	81	-26.5	1.5	0	0	0	0	258	702	-41	88	0	0	0	0	NA	NA	NA	NA	NA	NA	NA	NA
253	2	11	0	1	1	9	15_19	1	1	0	0	1	0	1	1	0	1	1	-1.5	72.5	62.5	1444.5	0	0	0	0	210.5	95	554	917	0	0	0	0	NA	NA	NA	NA	NA	NA	NA	NA
254	13	19	1	1	0	6	15_19	1	0	0	1	1	0	1	1	1	1	1	20737	953.5	4928	7324	1	0	1	1	39001	4751.5	16340.5	23671.5	1	1	1	1	NA	NA	NA	NA	NA	NA	NA	NA
255	21	30	1	1	0	9	20_24	1	0	0	0	1	0	0	1	1	1	1	5972.5	241	966	2517	1	0	0	1	19965.5	1612	6336.5	8742.5	1	1	1	1	NA	NA	NA	NA	NA	NA	NA	NA
256	26	32	1	1	0	6	20_24	0	0	0	0	1	0	0	1	0	1	1	9903	621	3314	2714	1	0	1	1	14498	162	2875	1672	1	0	1	0	NA	NA	NA	NA	NA	NA	NA	NA
257	25	33	1	1	0	8	30_34	1	0	0	0	1	1	0	0	1	1	1	10282.5	519	2688.5	3238	1	0	1	1	11008.5	771	3646	2948	1	0	1	1	NA	NA	NA	NA	NA	NA	NA	NA
258	21	21	1	1	0	0	45_49	1	0	0	0	1	0	0	1	1	1	1	10825.5	85	1394.5	1115.5	1	0	0	0	5612	265	1052	1440	1	0	0	0	NA	NA	NA	NA	NA	NA	NA	NA
259	11	18	1	1	0	7	40_44	0	0	0	0	1	0	0	1	0	1	1	2650	58.5	171	163	1	0	0	0	5384	200	838	1047.5	1	0	0	0	NA	NA	NA	NA	NA	NA	NA	NA
260	18	20	1	1	0	2	40_44	0	0	0	1	1	0	0	1	0	1	1	12672.5	-72.5	7025.5	388.5	1	0	1	0	14669.5	331.5	7991.5	515.5	1	0	1	0	NA	NA	NA	NA	NA	NA	NA	NA
261	19	20	1	1	0	1	45_49	0	0	0	1	1	1	1	0	1	1	1	5434	478	1957	2856	1	0	1	1	11101	1198.5	4655.5	6277.5	1	0	1	1	NA	NA	NA	NA	NA	NA	NA	NA
262	20	22	1	1	0	2	45_49	0	1	0	1	1	1	1	0	0	1	1	17524	1812	6658	8533	1	1	1	1	3979	93.5	2483.5	297	1	0	1	0	20	10	80	40	320	40	320	40
263	17	18	1	1	0	1	65_69	1	0	0	0	1	0	0	0	1	1	1	7555.5	72.5	1415.5	845.5	1	0	0	0	7261	175	1486	860	1	0	0	0	NA	NA	NA	NA	NA	NA	NA	NA

## Sheet: Climate.daily
date	max_air_temp	min_air_temp
2013-10-01	28.4	23
2013-10-02	26.5	23.3
2013-10-03	26.8	23.5
2013-10-04	27.8	24
2013-10-05	28.5	24
2013-10-06	28.5	24.5
2013-10-07	29.2	25
2013-10-08	27.5	24
2013-10-09	29.5	24.5
2013-10-10	29.5	24.4
2013-10-11	27.4	24.5
2013-10-12	27.9	23.5
2013-10-13	27.9	23
2013-10-14	28.5	23
2013-10-15	29.4	23
2013-10-16	28.4	25.3
2013-10-17	26.5	24.5
2013-10-18	28.5	23.5
2013-10-19	28.5	24
2013-10-20	28.8	23.5
2013-10-21	26.3	23.5
2013-10-22	25.9	22.5
2013-10-23	27.3	24.7
2013-10-24	28.4	24.8
2013-10-25	28	24.7
2013-10-26	28.8	24
2013-10-27	30.8	24.8
2013-10-28	30.7	24.8
2013-10-29	27.8	24.5
2013-10-30	27.4	24
2013-10-31	28	24.8
2013-11-01	30.8	24.5
2013-11-02	31.4	25.5
2013-11-03	32.2	25
2013-11-04	31.8	25
2013-11-05	31	24.5
2013-11-06	29.5	25
2013-11-07	31.7	23
2013-11-08	31.9	23.5
2013-11-09	31.7	24
2013-11-10	31.9	24.8
2013-11-11	27.9	25
2013-11-12	28.9	25
2013-11-13	28.5	25.4
2013-11-14	28.8	23.5
2013-11-15	27.8	24.5
2013-11-16	28.8	25.3
2013-11-17	32	24.5
2013-11-18	30.2	25
2013-11-19	30.9	25
2013-11-20	30.4	25
2013-11-21	33.2	24.8
2013-11-22	31.2	24
2013-11-23	31.2	24.9
2013-11-24	31.4	23
2013-11-25	30.7	25
2013-11-26	31.4	25.5
2013-11-27	33.2	24.5
2013-11-28	33.5	25
2013-11-29	31.9	24.5
2013-11-30	32.4	24.9
2013-12-01	32.3	26
2013-12-02	31.7	25.5
2013-12-03	30.8	25
2013-12-04	32.5	24.5
2013-12-05	31.8	25
2013-12-06	31.3	24.8
2013-12-07	31.3	25
2013-12-08	31.3	25
2013-12-09	27	24
2013-12-10	30.7	23.4
2013-12-11	31.3	23.4
2013-12-12	32	24
2013-12-13	30.9	25.2
2013-12-14	31	26
2013-12-15	32.4	24.7
2013-12-16	32.2	24.7
2013-12-17	32.2	25
2013-12-18	30.7	25.5
2013-12-19	32	24
2013-12-20	30.5	23.5
2013-12-21	30.7	24
2013-12-22	30.7	25.6
2013-12-23	30	24.5
2013-12-24	30.4	24
2013-12-25	31	24.5
2013-12-26	31	23.5
2013-12-27	31	24
2013-12-28	31	26.9
2013-12-29	31.9	25
2013-12-30	32	25.5
2013-12-31	32	26.4
2014-01-01	31	26
2014-01-02	32.7	25.4
2014-01-03	32.5	25.9
2014-01-04	32.3	25.7
2014-01-05	32.6	26
2014-01-06	32.3	26
2014-01-07	32.5	26
2014-01-08	32.7	26
2014-01-09	33	26.3
2014-01-10	31.9	26.5
2014-01-11	31.3	26.4
2014-01-12	30.7	25.4
2014-01-13	31.7	24.5
2014-01-14	32.1	24
2014-01-15	30	25
2014-01-16	29.7	24.5
2014-01-17	31.9	25.2
2014-01-18	32.9	25.5
2014-01-19	33.2	25.3
2014-01-20	33	25.5
2014-01-21	33	26.5
2014-01-22	32.7	25.5
2014-01-23	32	25
2014-01-24	32.4	25.5
2014-01-25	32.8	25
2014-01-26	32.8	25.5
2014-01-27	32	25
2014-01-28	32	24.5
2014-01-29	31.6	25
2014-01-30	27	24.5
2014-01-31	30.7	24.4
2014-02-01	30.3	21
2014-02-02	31.9	22.5
2014-02-03	30.4	24
2014-02-04	32.8	24.9
2014-02-05	32.7	25
2014-02-06	32.4	26
2014-02-07	31.5	26.9
2014-02-08	32.8	25.5
2014-02-09	32.7	26
2014-02-10	32.4	25
2014-02-11	30.2	25.5
2014-02-12	32	25
2014-02-13	32.1	25.5
2014-02-14	32.3	25.9
2014-02-15	32.3	25.4
2014-02-16	32.3	25.3
2014-02-17	32	25.7
2014-02-18	33.2	25.1
2014-02-19	33.2	25.8
2014-02-20	33	26
2014-02-21	32.3	26
2014-02-22	32.4	24
2014-02-23	31.8	24
2014-02-24	32.1	24.7
2014-02-25	32.7	24
2014-02-26	28.4	24.9
2014-02-27	28.8	24.8
2014-02-28	32.6	25
2014-03-01	29.5	24.8
2014-03-02	31.8	26
2014-03-03	31.5	26
2014-03-04	31.3	25
2014-03-05	30.8	24.7
2014-03-06	31.8	25.5
2014-03-07	31.4	26.2
2014-03-08	32.1	26.4
2014-03-09	32.4	25.5
2014-03-10	31.7	25.5
2014-03-11	31.9	25
2014-03-12	30.7	24.7
2014-03-13	32.1	25.8
2014-03-14	33	26
2014-03-15	32.3	25
2014-03-16	31.3	26.4
2014-03-17	32.4	26
2014-03-18	31.8	25.5
2014-03-19	30.3	24
2014-03-20	31.2	26
2014-03-21	30.9	24.5
2014-03-22	32	24
2014-03-23	32	24.5
2014-03-24	30	23.7
2014-03-25	31.5	24.8
2014-03-26	31.5	23
2014-03-27	31.5	24.5
2014-03-28	28	25.8
2014-03-29	29.9	23
2014-03-30	31.3	24.5
2014-03-31	30.9	25.6
2014-04-01	29.8	23.2
2014-04-02	29.2	22.9
2014-04-03	30.4	21.4
2014-04-04	29	24
2014-04-05	28.3	23.5
2014-04-06	29.8	22.5
2014-04-07	29.9	23
2014-04-08	30.2	22.5
2014-04-09	30	24
2014-04-10	30.7	22.5
2014-04-11	31	23.1
2014-04-12	31.5	24
2014-04-13	31.3	23.5
2014-04-14	31.4	25.6
2014-04-15	29.8	23.9
2014-04-16	30.4	24.2
2014-04-17	31	23.4
2014-04-18	31.3	22.7
2014-04-19	30.9	22.5
2014-04-20	31	23.7
2014-04-21	30.4	26
2014-04-22	30.8	25.5
2014-04-23	30.3	24.4
2014-04-24	28.8	23.5
2014-04-25	29.8	25.3
2014-04-26	28	23.5
2014-04-27	27.9	23.9
2014-04-28	29.8	23
2014-04-29	30.3	24
2014-04-30	26.4	24
2014-05-01	30.8	24
2014-05-02	30	24.7
2014-05-03	30.4	22.7
2014-05-04	30.4	23.5
2014-05-05	28.1	23.5
2014-05-06	28.9	24
2014-05-07	29.8	22
2014-05-08	30.4	22
2014-05-09	28.9	22
2014-05-10	30.3	23.5
2014-05-11	30.9	23.9
2014-05-12	30.4	24.4
2014-05-13	29.3	25
2014-05-14	30.5	24.7
2014-05-15	30.4	24
2014-05-16	27.5	23.4
2014-05-17	27.5	23
2014-05-18	27.5	21.5
2014-05-19	27.8	22.3
2014-05-20	28.2	20.3
2014-05-21	27.2	20.5
2014-05-22	26.8	21.3
2014-05-23	27.8	22.4
2014-05-24	27.9	23.2
2014-05-25	28.2	21
2014-05-26	29.5	21
2014-05-27	27.5	22.5
2014-05-28	27.9	23.5
2014-05-29	28	23
2014-05-30	26.8	22
2014-05-31	28	22.3
2014-06-01	25.9	24.1
2014-06-02	27.1	23.9
2014-06-03	26.3	24.1
2014-06-04	28.4	23.6
2014-06-05	28.2	21.5
2014-06-06	28.5	21.2
2014-06-07	28	21
2014-06-08	28.5	22.1
2014-06-09	28.1	24
2014-06-10	28.5	22.2
2014-06-11	29.1	22.5
2014-06-12	29.5	23.3
2014-06-13	29.3	23.4
2014-06-14	26.6	23.2
2014-06-15	28.2	23.6
2014-06-16	27.6	19.6
2014-06-17	28.3	20.4
2014-06-18	29	21.5
2014-06-19	29.5	20.5
2014-06-20	25.2	22.6
2014-06-21	26.4	23.1
2014-06-22	26.9	22.4
2014-06-23	27.9	21.4
2014-06-24	28.1	22.4
2014-06-25	28.2	22.6
2014-06-26	26.6	23.4
2014-06-27	28.6	19.6
2014-06-28	27.1	19.6
2014-06-29	28.1	21.8
2014-06-30	27.9	21.2
2014-07-01	27.7	19.8
2014-07-02	28.5	20.1
2014-07-03	23.8	22.4
2014-07-04	26.7	20.9
2014-07-05	26.8	22.1
2014-07-06	27.1	18.6
2014-07-07	27.4	19.8
2014-07-08	27.5	23.7
2014-07-09	28.5	22.1
2014-07-10	27.4	23.6
2014-07-11	26.7	19.7
2014-07-12	27.1	18.9
2014-07-13	26.1	20.1
2014-07-14	26.8	18
2014-07-15	26.9	18.9
2014-07-16	25.5	19
2014-07-17	25.8	18.5
2014-07-18	26.9	19.2
2014-07-19	27.1	18.4
2014-07-20	28.3	22.9
2014-07-21	28.2	22.3
2014-07-22	24.3	22.1
2014-07-23	23.1	19.4
2014-07-24	24.7	19.5
2014-07-25	25.4	20.9
2014-07-26	24.8	19.6
2014-07-27	25.2	19.7
2014-07-28	25.4	17.8
2014-07-29	26.1	19.3
2014-07-30	27.1	20
2014-07-31	27.1	22.4
2014-08-01	27.1	20.9
2014-08-02	27.2	22
2014-08-03	26.4	21.4
2014-08-04	25.6	19.3
2014-08-05	27	20.6
2014-08-06	26.4	20.6
2014-08-07	27.1	22.7
2014-08-08	25.1	22.6
2014-08-09	26.9	22.1
2014-08-10	25.5	21.2
2014-08-11	24.7	22
2014-08-12	26.5	22.5
2014-08-13	26.7	22.4
2014-08-14	27.5	21.6
2014-08-15	26	20.2
2014-08-16	24	19.2
2014-08-17	26.6	18.9
2014-08-18	25.2	21.8
2014-08-19	25.7	21.5
2014-08-20	26.4	21.7
2014-08-21	27.4	22.2
2014-08-22	27.7	19.8
2014-08-23	26.3	22.2
2014-08-24	25.6	20.8
2014-08-25	26.3	20.4
2014-08-26	26.1	21.3
2014-08-27	26.5	18.7
2014-08-28	26.4	22.5
2014-08-29	27.2	20.6
2014-08-30	26.3	21.9
2014-08-31	26.9	20.3
2014-09-01	28.3	20.8
2014-09-02	28.6	21
2014-09-03	28.4	21.1
2014-09-04	28.7	22.1
2014-09-05	29.4	20.2
2014-09-06	29.1	21.9
2014-09-07	28.1	23.2
2014-09-08	26.9	22.8
2014-09-09	26.2	21.2
2014-09-10	25.9	20.2
2014-09-11	28.7	21.4
2014-09-12	28.8	22
2014-09-13	28.3	21.9
2014-09-14	28.8	19.9
2014-09-15	27.3	21.5
2014-09-16	27.9	22.4
2014-09-17	28.7	22.3
2014-09-18	28.3	23.7
2014-09-19	28.7	20.5
2014-09-20	28.9	20.9
2014-09-21	29.1	22.2
2014-09-22	27.8	23.4
2014-09-23	26.9	22.4
2014-09-24	27.6	22.1
2014-09-25	26.6	22.5
2014-09-26	29.2	21.8
2014-09-27	29.2	23.2
2014-09-28	29.9	23.2
2014-09-29	32.1	23.5
2014-09-30	27.6	22
2014-10-01	25.9	21
2014-10-02	28.8	21.5
2014-10-03	29.1	23.4
2014-10-04	28.6	23.9
2014-10-05	28.5	24.5
2014-10-06	28.1	24.6
2014-10-07	27.1	24
2014-10-08	27	21.6
2014-10-09	28.7	20.6
2014-10-10	29.8	23.1
2014-10-11	29.8	22.6
2014-10-12	28.5	22.8
2014-10-13	27.2	22.6
2014-10-14	26.8	23.1
2014-10-15	28.2	20.6
2014-10-16	28.1	21.7
2014-10-17	27.8	22.1
2014-10-18	27.9	22.6
2014-10-19	28.2	22.5
2014-10-20	28.9	21.8
2014-10-21	27.9	22.6
2014-10-22	27.9	24.4
2014-10-23	29.6	23.4
2014-10-24	27.6	24.1
2014-10-25	27.5	23.6
2014-10-26	25.5	20.6
2014-10-27	25.6	22.1
2014-10-28	25.7	22.1
2014-10-29	28	23.2
2014-10-30	28.4	21.6
2014-10-31	29.1	24
2014-11-01	29.1	24.5
2014-11-02	27.9	24.6
2014-11-03	29.2	24.2
2014-11-04	29.7	22.6
2014-11-05	29.8	23.2
2014-11-06	30.4	24.9
2014-11-07	28.2	24
2014-11-08	29.4	23
2014-11-09	28.9	23.4
2014-11-10	30.4	20.2
2014-11-11	28.5	20.3
2014-11-12	28.1	21.8
2014-11-13	28.5	20.1
2014-11-14	26.9	22.9
2014-11-15	28.8	23.4
2014-11-16	28.8	23.6
2014-11-17	29.3	22.1
2014-11-18	29.5	20.6
2014-11-19	28.4	23
2014-11-20	29.6	24.3
2014-11-21	30.3	24.1
2014-11-22	29.5	24.5
2014-11-23	29.1	24.5
2014-11-24	29.4	23.9
2014-11-25	29.2	22.6
2014-11-26	29.7	22.5
2014-11-27	29.5	22.6
2014-11-28	30.6	24.6
2014-11-29	29	25.2
2014-11-30	31.1	22.2
2014-12-01	29.1	23.3
2014-12-02	29	23.2
2014-12-03	29.9	24.1
2014-12-04	27.8	23.2
2014-12-05	27.8	23.1
2014-12-06	26	23.1
2014-12-07	27.9	23
2014-12-08	28.6	24
2014-12-09	26.6	24.4
2014-12-10	28.9	22.1
2014-12-11	29.6	20.6
2014-12-12	29.7	23.4
2014-12-13	30.7	23.5
2014-12-14	32	22.9
2014-12-15	30.7	24.1
2014-12-16	31	22.9
2014-12-17	30.5	23.4
2014-12-18	31.2	24.4
2014-12-19	28.6	24.9
2014-12-20	30.7	23.1
2014-12-21	29.9	23.6
2014-12-22	30.6	24.1
2014-12-23	31	24.6
2014-12-24	30.5	24
2014-12-25	30.3	24
2014-12-26	29.6	25.3
2014-12-27	29.1	23.4
2014-12-28	28.6	21.5
2014-12-29	29.3	22.8
2014-12-30	29.8	24.5
2014-12-31	30.1	23.5
2015-01-01	30.2	24.6
2015-01-02	30	25.8
2015-01-03	29.5	25.1
2015-01-04	29.9	24.6
2015-01-05	29.1	23.9
2015-01-06	31.7	23.3
2015-01-07	31.1	25.5
2015-01-08	31.7	24.5
2015-01-09	31.7	25.7
2015-01-10	31.1	25.5
2015-01-11	29.7	25.1
2015-01-12	29.3	24.2
2015-01-13	30.3	23.8
2015-01-14	31.9	24.6
2015-01-15	32.2	25.5
2015-01-16	30.1	25.1
2015-01-17	30.1	25.8
2015-01-18	29.6	24.3
2015-01-19	31.6	24.6
2015-01-20	31.1	26.2
2015-01-21	30.8	24.8
2015-01-22	31.4	24
2015-01-23	30.6	25.4
2015-01-24	30.7	23.6
2015-01-25	30.6	24
2015-01-26	30.1	24.5
2015-01-27	29.8	23.7
2015-01-28	30.7	24.7
2015-01-29	31.8	26.2
2015-01-30	31.5	24.7
2015-01-31	31.9	27
2015-02-01	32.3	25.5
2015-02-02	32.3	26.4
2015-02-03	32.4	25
2015-02-04	34.7	25.6
2015-02-05	33.7	25.6
2015-02-06	32	25.6
2015-02-07	32.6	26
2015-02-08	32.1	27
2015-02-09	30.9	25.3
2015-02-10	32.1	24
2015-02-11	31.8	24.8
2015-02-12	31.7	25.4
2015-02-13	32.6	25.2
2015-02-14	32.7	24.9
2015-02-15	33.1	25.6
2015-02-16	33.3	26.3
2015-02-17	33.6	26.2
2015-02-18	31.1	25.9
2015-02-19	32.7	26
2015-02-20	32.8	25.8
2015-02-21	32	25.2
2015-02-22	31.6	23.4
2015-02-23	30.8	25.2
2015-02-24	30.3	25.8
2015-02-25	31	25.1
2015-02-26	31.7	24.3
2015-02-27	31.5	25.3
2015-02-28	32.9	25.2
2015-03-01	33.4	25.3
2015-03-02	33	25.3
2015-03-03	33.3	26.4
2015-03-04	33.8	26.4
2015-03-05	33.4	26.3
2015-03-06	35.1	26.1
2015-03-07	33.4	25.1
2015-03-08	32.6	26.4
2015-03-09	33.1	26
2015-03-10	31.8	26.2
2015-03-11	32.6	26.4
2015-03-12	30.1	26.4
2015-03-13	30.8	25.6
2015-03-14	32.5	25.6
2015-03-15	34	25.9
2015-03-16	32.9	26.3
2015-03-17	31.4	25.4
2015-03-18	31.1	24.2
2015-03-19	31.4	24.3
2015-03-20	30.8	25
2015-03-21	31.6	25.6
2015-03-22	31.5	25.4
2015-03-23	30.7	24
2015-03-24	30.5	24.3
2015-03-25	30	23.7
2015-03-26	30.7	23.8
2015-03-27	30.8	23
2015-03-28	30.5	23.2
2015-03-29	30.5	23.2
2015-03-30	30.7	23.7
2015-03-31	30.8	23.1
2015-04-01	31.7	23.9
2015-04-02	30	24.4
2015-04-03	30	24.8
2015-04-04	30.8	24.3
2015-04-05	30.7	24.3
2015-04-06	32	24.9
2015-04-07	30	24.6
2015-04-08	30.2	23.2
2015-04-09	29.5	24.5
2015-04-10	29.8	21.5
2015-04-11	29	23.2
2015-04-12	30.8	23.3
2015-04-13	33.1	22.3
2015-04-14	31.5	24.9
2015-04-15	30.9	24
2015-04-16	27.2	24
2015-04-17	27.2	24
2015-04-18	28.8	23.3
2015-04-19	30.2	24.5
2015-04-20	29.6	24.5
2015-04-21	28.4	21.9
2015-04-22	27.6	21.5
2015-04-23	27.6	22.6
2015-04-24	29.6	23.3
2015-04-25	28.9	22.9
2015-04-26	29.3	22.9
2015-04-27	29.3	22.6
2015-04-28	29.1	23
2015-04-29	28.4	21
2015-04-30	28.9	22.1
2015-05-01	28.6	22.9
2015-05-02	29	23.6
2015-05-03	26.6	23.3
2015-05-04	27.2	23.7
2015-05-05	27.6	24.1
2015-05-06	27.4	23.4
2015-05-07	27.5	24.2
2015-05-08	28.3	23.4
2015-05-09	29.7	24
2015-05-10	30	23.1
2015-05-11	28.9	23.3
2015-05-12	28.9	23.6
2015-05-13	28.7	21.6
2015-05-14	28.1	21.2
2015-05-15	28.7	20.7
2015-05-16	26.4	22.8
2015-05-17	26.4	22.4
2015-05-18	26.9	18.3
2015-05-19	26.8	18.9
2015-05-20	26.7	20.5
2015-05-21	27	21
2015-05-22	27.8	20.4
2015-05-23	27.5	20.1
2015-05-24	28.2	18.6
2015-05-25	28.1	21.5
2015-05-26	25.2	21.1
2015-05-27	25.3	20.4
2015-05-28	26	22.3
2015-05-29	27.3	23.2
2015-05-30	26	22.8
2015-05-31	26.8	22.6
2015-06-01	27.6	22.4
2015-06-02	27.5	23.5
2015-06-03	28.2	23.2
2015-06-04	29.3	22.8
2015-06-05	27.4	23.4
2015-06-06	27.2	23.2
2015-06-07	28.9	21.5
2015-06-08	29.4	22.9
2015-06-09	26.5	24.1
2015-06-10	27.4	23.8
2015-06-11	26.1	23.2
2015-06-12	26.6	21.3
2015-06-13	25.2	22.4
2015-06-14	25.5	23
2015-06-15	27.9	23.1
2015-06-16	28.2	23.4
2015-06-17	27.8	22.7
2015-06-18	24.5	21.3
2015-06-19	25.7	18.3
2015-06-20	25.9	19.9
2015-06-21	26.7	19.5
2015-06-22	27.9	22.3
2015-06-23	26.3	22
2015-06-24	25.6	18.9
2015-06-25	25.5	18.9
2015-06-26	24.5	21.1
2015-06-27	24.5	18.5
2015-06-28	24.6	19.7
2015-06-29	24.2	19.5
2015-06-30	25.9	22.1
2015-07-01	25.2	21.5
2015-07-02	26.4	18.4
2015-07-03	27.9	19.6
2015-07-04	28.2	21.1
2015-07-05	26.4	22.3
2015-07-06	25.8	22.4
2015-07-07	27.1	21.6
2015-07-08	27.9	23.4
2015-07-09	29	22.1
2015-07-10	23.7	21.3
2015-07-11	22.9	18.7
2015-07-12	23.9	19.4
2015-07-13	23.9	20.7
2015-07-14	25.4	21.4
2015-07-15	26.7	21.3
2015-07-16	26.9	19
2015-07-17	26.9	19
2015-07-18	26.8	19.1
2015-07-19	26.8	19.1
2015-07-20	26.8	19.1
2015-07-21	26.6	21.1
2015-07-22	24.6	18.4
2015-07-23	23.9	18.2
2015-07-24	24.3	19.1
2015-07-25	25.9	20.5
2015-07-26	26.5	21.8
2015-07-27	26.2	21
2015-07-28	26.9	20.2
2015-07-29	26.9	21
2015-07-30	24.6	19.9
2015-07-31	24.5	20.3
2015-08-01	24.4	19.4
2015-08-02	23.6	20.7
2015-08-03	23.2	20.1
2015-08-04	24.9	20.3
2015-08-05	24.6	20.4
2015-08-06	26.3	21.7
2015-08-07	27.3	21.5
2015-08-08	23.4	22.3
2015-08-09	22.4	21.2
2015-08-10	25.5	18
2015-08-11	25.1	21
2015-08-12	24.5	20.4
2015-08-13	24.5	17.3
2015-08-14	24.4	20
2015-08-15	24.1	20.7
2015-08-16	23.5	21.6
2015-08-17	23.6	20.4
2015-08-18	26.7	21.6
2015-08-19	27.5	23
2015-08-20	26	22.5
2015-08-21	27.1	22
2015-08-22	26	21
2015-08-23	28	21
2015-08-24	26.7	20
2015-08-25	26.6	22.2
2015-08-26	25.9	20.5
2015-08-27	26.7	20.5
2015-08-28	29.9	21.5
2015-08-29	26	21.4
2015-08-30	25.4	20.6
2015-08-31	25.6	19.1
2015-09-01	27	19.4
2015-09-02	26.9	20.9
2015-09-03	27.4	22.4
2015-09-04	26.5	23.4
2015-09-05	27.3	22.5
2015-09-06	28.3	22.5
2015-09-07	23.9	20.6
2015-09-08	25.9	21.6
2015-09-09	26.5	21.6
2015-09-10	27.3	18.6
2015-09-11	26.4	21.6
2015-09-12	26	22
2015-09-13	25.4	21.5
2015-09-14	26	16.9
2015-09-15	26	20
2015-09-16	26.4	19.8
2015-09-17	26.9	22.5
2015-09-18	27.2	21.5
2015-09-19	26.8	23.4
2015-09-20	29.1	24
2015-09-21	26.4	24.5
2015-09-22	25.1	21.2
2015-09-23	24.7	21.9
2015-09-24	24.1	20.3
2015-09-25	26.8	20.4
2015-09-26	25.1	23
2015-09-27	25.5	20
2015-09-28	28	21.5
2015-09-29	26.4	22
2015-09-30	25.8	23.2
2015-10-01	28	21.5
2015-10-02	27	21.5
2015-10-03	27.3	20.5
2015-10-04	27.2	18.4
2015-10-05	27.2	21
2015-10-06	26	21.5
2015-10-07	27	22.9
2015-10-08	26.8	22.4
2015-10-09	27	22.4
2015-10-10	26.5	21
2015-10-11	26.7	21.6
2015-10-12	24.8	20.1
2015-10-13	24.4	20.5
2015-10-14	25	20.8
2015-10-15	25	20.8
2015-10-16	24.5	21.5
2015-10-17	25.5	23
2015-10-18	27.5	23.6
2015-10-19	30	24.4
2015-10-20	30.5	24.5
2015-10-21	30.8	24.5
2015-10-22	31.5	24
2015-10-23	29.5	23.8
2015-10-24	29.5	22.5
2015-10-25	29.5	22.5
2015-10-26	30.1	22
2015-10-27	29.2	23.9
2015-10-28	28.8	24
2015-10-29	29.5	22.5
2015-10-30	30.1	22.9
2015-10-31	28.9	22.5
2015-11-01	28	24
2015-11-02	29.2	24
2015-11-03	29.5	23.2
2015-11-04	28.3	24.4
2015-11-05	29	22.5
2015-11-06	29.7	22
2015-11-07	29.6	23.4
2015-11-08	29.6	22
2015-11-09	28.3	22.5
2015-11-10	28.3	22.7
2015-11-11	29	22.9
2015-11-12	29.2	23.2
2015-11-13	29	24
2015-11-14	29	25
2015-11-15	28.2	24
2015-11-16	28.5	23.9
2015-11-17	30.2	23.2
2015-11-18	30.2	22.5
2015-11-19	30.5	23
2015-11-20	30.4	25.5
2015-11-21	28.9	24.4
2015-11-22	28.9	24
2015-11-23	28.7	25
2015-11-24	29.9	25
2015-11-25	30.5	25.8
2015-11-26	30.5	25.8
2015-11-27	30.5	26
2015-11-28	29.6	25.5
2015-11-29	29.7	25
2015-11-30	29.5	25
2015-12-01	29.9	24.3
2015-12-02	28.5	24
2015-12-03	29.5	24.5
2015-12-04	30.1	23.5
2015-12-05	30.2	22.5
2015-12-06	30.1	21.5
2015-12-07	30.7	22.9
2015-12-08	30.6	23
2015-12-09	31.2	23.9
2015-12-10	28.5	24.2
2015-12-11	30.5	23.5
2015-12-12	30.5	24.2
2015-12-13	30.7	23.5
2015-12-14	30.2	24.1
2015-12-15	28.6	24.3
2015-12-16	30.8	22.4
2015-12-17	31.7	24.4
2015-12-18	31.3	24
2015-12-19	32	25.5
2015-12-20	30	24.5
2015-12-21	29.8	24.7
2015-12-22	28.5	25
2015-12-23	28.9	25
2015-12-24	30.7	24.4
2015-12-25	30.5	25
2015-12-26	30.5	25
2015-12-27	29.5	26.4
2015-12-28	29.7	24.5
2015-12-29	29.4	23.7
2015-12-30	30.5	24
2015-12-31	29.8	26.6

## Sheet: Climate.monthly
Date	Av_temp	Rain_av
2003-11-01	24.4895	225.203
2003-12-01	25.3974	261.085
2004-01-01	25.9279	267.013
2004-02-01	26.1533	367.716
2004-03-01	25.7813	451.009
2004-04-01	24.9539	277.513
2004-05-01	24.0011	143.763
2004-06-01	23.3243	136.211
2004-07-01	22.4309	98.1061
2004-08-01	22.2873	152.135
2004-09-01	22.6082	129.325
2004-10-01	23.7952	148.78
2004-11-01	24.6	161.867
2004-12-01	25.5898	217.005
2005-01-01	26.2107	332.539
2005-02-01	26.5887	305.096
2005-03-01	26.4807	351.181
2005-04-01	25.0311	354.089
2005-05-01	23.9479	142.897
2005-06-01	22.9273	138.151
2005-07-01	22.1384	122.215
2005-08-01	22.5207	110.677
2005-09-01	23.64	88.1837
2005-10-01	24.3398	163.881
2005-11-01	24.7835	251.57
2005-12-01	25.2873	248.132
2006-01-01	25.6955	359.467
2006-02-01	26.0519	314.608
2006-03-01	26.0589	400.206
2006-04-01	26.1138	211.313
2006-05-01	24.2936	231.397
2006-06-01	23.0429	122.647
2006-07-01	22.1689	99.1689
2006-08-01	22.6071	155.08
2006-09-01	22.9473	126.589
2006-10-01	23.5754	172.069
2006-11-01	24.8946	227.999
2006-12-01	25.363	248.879
2007-01-01	26.4629	360.331
2007-02-01	26.2342	334.302
2007-03-01	25.9474	436.989
2007-04-01	25.2317	348.247
2007-05-01	24.2385	122.718
2007-06-01	23.3162	112.925
2007-07-01	22.4455	95.9734
2007-08-01	22.7269	109.364
2007-09-01	23.0549	144.238
2007-10-01	24.3265	152.661
2007-11-01	24.6443	341.912
2007-12-01	25.1889	312.574
2008-01-01	25.4969	502.769
2008-02-01	25.8049	335.537
2008-03-01	25.6802	378.512
2008-04-01	25.4165	275.453
2008-05-01	23.6251	201.673
2008-06-01	23.468	118.903
2008-07-01	22.3285	101.716
2008-08-01	22.5544	103.648
2008-09-01	22.9686	113.313
2008-10-01	24.017	142.555
2008-11-01	24.344	223.804
2008-12-01	25.3086	255.096
2009-01-01	25.6033	335.371
2009-02-01	26.1808	263.727
2009-03-01	25.6212	423.63
2009-04-01	25.1493	311.061
2009-05-01	23.7399	161.764
2009-06-01	22.8102	148.73
2009-07-01	22.2115	105.786
2009-08-01	22.9771	108.933
2009-09-01	22.764	136.147
2009-10-01	23.2981	155.999
2009-11-01	24.5998	185.21
2009-12-01	25.2925	231.808
2010-01-01	25.4473	329.259
2010-02-01	26.0934	274.096
2010-03-01	25.8127	379.829
2010-04-01	25.2202	310.721
2010-05-01	24.7028	126.008
2010-06-01	24.0557	96.2789
2010-07-01	22.2481	91.6505
2010-08-01	22.6335	107.223
2010-09-01	23.153	120.237
2010-10-01	23.5435	157.772
2010-11-01	24.2601	238.933
2010-12-01	25.0792	272.964
2011-01-01	25.621	354.065
2011-02-01	26.1016	323.055
2011-03-01	25.6827	416.314
2011-04-01	25.1127	322.021
2011-05-01	24.1382	175.232
2011-06-01	23.2582	137.764
2011-07-01	22.4443	107.331
2011-08-01	22.2329	116.808
2011-09-01	22.64	117.3
2011-10-01	23.6227	170.868
2011-11-01	24.4161	229.941
2011-12-01	24.9682	267.44
2012-01-01	25.5111	388.307
2012-02-01	25.617	321.092
2012-03-01	25.5574	454.131
2012-04-01	25.1457	325.343
2012-05-01	23.6004	139.023
2012-06-01	22.9639	125.371
2012-07-01	22.2387	100.681
2012-08-01	22.4598	112.251
2012-09-01	22.7853	133.146
2012-10-01	23.605	162.421
2012-11-01	24.1856	214.953
2012-12-01	25.2507	266.59
2013-01-01	25.7084	336.715
2013-02-01	25.7269	322.752
2013-03-01	25.7749	410.703
2013-04-01	25.4483	300.797
2013-05-01	23.903	159.947
2013-06-01	23.1589	137.822
2013-07-01	22.2209	87.2185
2013-08-01	22.5969	111.039
2013-09-01	22.8952	135.047
2013-10-01	23.6392	172.069
2013-11-01	24.4622	245.497
2013-12-01	25.2317	271.393
2014-01-01	25.6152	363.26
2014-02-01	25.9562	309.791
2014-03-01	25.7501	403.764
2014-04-01	25.336	300.631
2014-05-01	23.8167	166.194
2014-06-01	23.3197	122.748
2014-07-01	22.0791	95.1577
2014-08-01	22.3581	109.199
2014-09-01	22.9154	125.719
2014-10-01	23.5778	160.962
2014-11-01	24.3345	225.061
2014-12-01	25.0698	253.455
2015-01-01	25.954	455.756
2015-02-01	25.8759	319.408
2015-03-01	25.8411	403.655
2015-04-01	25.1646	296.833
2015-05-01	23.7647	121.53
2015-06-01	23.0726	125.478
2015-07-01	22.1193	95.6827
2015-08-01	22.2837	115.897
2015-09-01	22.6388	123.453
2015-10-01	23.6203	159.34
2015-11-01	24.4835	216.872
2015-12-01	24.9529	261.222
